# Supplementary material for: Dynamic molecular signatures of acute myocardial infarction based on transcriptomics and metabolomics
Source: Sci Rep. 2024 May 3;14:10175. doi: 10.1038/s41598-024-60945-3 (PMC11068872; doi:10.1038/s41598-024-60945-3)
Supplement: Supplementary file 1 — Supplementary Tables. [file 41598_2024_60945_MOESM1_ESM.xls]

## Sheet: catalogue
Tabel.S1 DEGs betwween group AMI-1d and AMI-7d
Tabel.S2 DMs betwween AMI-1d and AMI-7d
Tabel.S3 DEGs betwween AMI-7d and AMI-3m
Tabel.S4 DMs betwween AMI-7d and AMI-3m
Tabel.S5 DEGs betwween AMI-7d and AMI-30d
Tabel.S6 DMs betwween AMI-7d and AMI-30d

## Sheet: TableS1
GeneID	logFC	Type	pvalue	FDR	name	description
ENSG00000181409	-2.71455	down	1.72608e-31	2.21226e-29	AATK	apoptosis associated tyrosine kinase
ENSG00000165029	-1.29701	down	9.07233e-10	1.66282e-08	ABCA1	ATP binding cassette subfamily A member 1
ENSG00000064687	-2.0096	down	6.69971e-20	3.376e-18	ABCA7	ATP binding cassette subfamily A member 7
ENSG00000160179	-1.2048	down	2.13774e-09	3.75474e-08	ABCG1	ATP binding cassette subfamily G member 1
ENSG00000158201	-1.38775	down	1.97269e-11	4.50206e-10	ABHD3	abhydrolase domain containing 3, phospholipase
ENSG00000011198	-1.47494	down	2.26889e-12	5.72466e-11	ABHD5	abhydrolase domain containing 5, lysophosphatidic acid acyltransferase
ENSG00000114626	-2.38423	down	5.39772e-27	4.58988e-25	ABTB1	ankyrin repeat and BTB domain containing 1
ENSG00000060971	-1.03924	down	2.17068e-07	2.86205e-06	ACAA1	acetyl-CoA acyltransferase 1
ENSG00000161533	-1.99588	down	3.77038e-21	2.12035e-19	ACOX1	acyl-CoA oxidase 1
ENSG00000014257	-1.54631	down	3.44e-12	8.50955e-11	ACP3	acid phosphatase 3
ENSG00000151726	-3.0328	down	2.20963e-42	6.85643e-40	ACSL1	acyl-CoA synthetase long chain family member 1
ENSG00000068366	-1.00499	down	4.12957e-07	5.22458e-06	ACSL4	acyl-CoA synthetase long chain family member 4
ENSG00000131069	-1.08781	down	1.63183e-07	2.20322e-06	ACSS2	acyl-CoA synthetase short chain family member 2
ENSG00000151651	-1.99989	down	2.69558e-21	1.53302e-19	ADAM8	ADAM metallopeptidase domain 8
ENSG00000143382	-1.58476	down	1.57937e-14	5.04423e-13	ADAMTSL4	ADAMTS like 4
ENSG00000105963	-1.1063	down	4.3203e-08	6.29433e-07	ADAP1	ArfGAP with dual PH domains 1
ENSG00000184060	-1.01231	down	1.14521e-06	1.33083e-05	ADAP2	ArfGAP with dual PH domains 2
ENSG00000129467	-1.60923	down	9.38441e-13	2.44811e-11	ADCY4	adenylate cyclase 4
ENSG00000127507	-2.28577	down	2.2405e-26	1.85176e-24	ADGRE2	adhesion G protein-coupled receptor E2
ENSG00000131355	-2.69648	down	3.06337e-29	3.1139e-27	ADGRE3	adhesion G protein-coupled receptor E3
ENSG00000123146	-1.61946	down	6.99622e-15	2.31294e-13	ADGRE5	adhesion G protein-coupled receptor E5
ENSG00000182885	-3.50667	down	7.91619e-56	9.33425e-53	ADGRG3	adhesion G protein-coupled receptor G3
ENSG00000148926	-3.10405	down	1.9934e-43	6.91318e-41	ADM	adrenomedullin
ENSG00000204305	-1.94942	down	7.35241e-19	3.33441e-17	AGER	advanced glycosylation end-product specific receptor
ENSG00000169692	-1.30493	down	4.0117e-10	7.71249e-09	AGPAT2	1-acylglycerol-3-phosphate O-acyltransferase 2
ENSG00000177674	-1.76468	down	3.26944e-16	1.20724e-14	AGTRAP	angiotensin II receptor associated protein
ENSG00000169877	-1.28842	down	6.96628e-09	1.14103e-07	AHSP	alpha hemoglobin stabilizing protein
ENSG00000204472	-1.16387	down	1.23184e-08	1.94532e-07	AIF1	allograft inflammatory factor 1
ENSG00000128918	-1.81169	down	6.34694e-14	1.89626e-12	ALDH1A2	aldehyde dehydrogenase 1 family member A2
ENSG00000012779	-2.00573	down	3.77628e-21	2.12035e-19	ALOX5	arachidonate 5-lipoxygenase
ENSG00000132965	-2.27904	down	8.75312e-26	7.00527e-24	ALOX5AP	arachidonate 5-lipoxygenase activating protein
ENSG00000073331	-2.68527	down	9.37262e-35	1.49346e-32	ALPK1	alpha kinase 1
ENSG00000162551	-3.83271	down	2.10414e-59	4.13511e-56	ALPL	alkaline phosphatase, biomineralization associated
ENSG00000116337	-1.9934	down	9.53842e-21	5.20697e-19	AMPD2	adenosine monophosphate deaminase 2
ENSG00000166839	-1.83439	down	1.18425e-16	4.5934e-15	ANKDD1A	ankyrin repeat and death domain containing 1A
ENSG00000172932	-1.5343	down	3.99794e-13	1.09291e-11	ANKRD13D	ankyrin repeat domain 13D
ENSG00000152766	-1.65069	down	3.31093e-13	9.13578e-12	ANKRD22	ankyrin repeat domain 22
ENSG00000185046	-1.98068	down	1.6258e-19	7.94351e-18	ANKS1B	ankyrin repeat and sterile alpha motif domain containing 1B
ENSG00000140350	-1.42611	down	6.11722e-12	1.46606e-10	ANP32A	acidic nuclear phosphoprotein 32 family member A
ENSG00000166825	-2.37897	down	3.62276e-29	3.64066e-27	ANPEP	alanyl aminopeptidase, membrane
ENSG00000122359	-1.17403	down	2.16013e-08	3.26828e-07	ANXA11	annexin A11
ENSG00000136250	-1.36202	down	7.13921e-11	1.50323e-09	AOAH	acyloxyacyl hydrolase
ENSG00000131480	-3.10482	down	8.90525e-34	1.32359e-31	AOC2	amine oxidase copper containing 2
ENSG00000131471	-2.66254	down	1.57231e-24	1.14061e-22	AOC3	amine oxidase copper containing 3
ENSG00000254470	-1.93694	down	2.80073e-19	1.3461e-17	AP5B1	adaptor related protein complex 5 subunit beta 1
ENSG00000120868	-1.39598	down	4.96282e-11	1.07307e-09	APAF1	apoptotic peptidase activating factor 1
ENSG00000077420	-1.43699	down	6.33423e-12	1.50923e-10	APBB1IP	amyloid beta precursor protein binding family B member 1 interacting protein
ENSG00000101474	-1.50123	down	7.56102e-13	2.00497e-11	APMAP	adipocyte plasma membrane associated protein
ENSG00000118137	-1.01077	down	0.00185797	0.00921018	APOA1	apolipoprotein A1
ENSG00000128383	-2.78162	down	7.06342e-36	1.27525e-33	APOBEC3A	apolipoprotein B mRNA editing enzyme catalytic subunit 3A
ENSG00000179750	-3.10479	down	1.32185e-41	3.71105e-39	APOBEC3B	apolipoprotein B mRNA editing enzyme catalytic subunit 3B
ENSG00000184730	-1.70396	down	3.88909e-16	1.43007e-14	APOBR	apolipoprotein B receptor
ENSG00000128335	-1.53516	down	3.24553e-13	8.99745e-12	APOL2	apolipoprotein L2
ENSG00000103569	-3.33923	down	2.8282e-50	2.27374e-47	AQP9	aquaporin 9
ENSG00000186635	-1.63366	down	3.97749e-15	1.35288e-13	ARAP1	ArfGAP with RhoGAP domain, ankyrin repeat and PH domain 1
ENSG00000120318	-2.61631	down	5.65219e-33	7.63133e-31	ARAP3	ArfGAP with RhoGAP domain, ankyrin repeat and PH domain 3
ENSG00000118520	-3.44351	down	7.98936e-43	2.61681e-40	ARG1	arginase 1
ENSG00000145819	-2.03303	down	3.02114e-22	1.88151e-20	ARHGAP26	Rho GTPase activating protein 26
ENSG00000159314	-1.2779	down	5.37175e-10	1.00753e-08	ARHGAP27	Rho GTPase activating protein 27
ENSG00000123329	-1.66985	down	4.15026e-15	1.40624e-13	ARHGAP9	Rho GTPase activating protein 9
ENSG00000132694	-1.2532	down	2.25736e-09	3.94916e-08	ARHGEF11	Rho guanine nucleotide exchange factor 11
ENSG00000165801	-2.76923	down	9.70123e-35	1.53202e-32	ARHGEF40	Rho guanine nucleotide exchange factor 40
ENSG00000152213	-1.32427	down	6.65305e-10	1.23217e-08	ARL11	ADP ribosylation factor like GTPase 11
ENSG00000143862	-1.14034	down	4.50411e-08	6.54057e-07	ARL8A	ADP ribosylation factor like GTPase 8A
ENSG00000157343	-1.60511	down	6.96736e-09	1.14103e-07	ARMC12	armadillo repeat containing 12
ENSG00000260286	-1.15693	down	1.97484e-05	0.000178027	ARMH2	armadillo like helical domain containing 2
ENSG00000241553	-1.04423	down	4.22153e-07	5.32949e-06	ARPC4	actin related protein 2/3 complex subunit 4
ENSG00000141480	-1.57479	down	2.62356e-14	8.14086e-13	ARRB2	arrestin beta 2
ENSG00000140450	-1.03048	down	5.73694e-07	7.0367e-06	ARRDC4	arrestin domain containing 4
ENSG00000105011	-1.66727	down	2.43848e-14	7.59319e-13	ASF1B	anti-silencing function 1B histone chaperone
ENSG00000161944	-1.59903	down	3.42689e-15	1.1701e-13	ASGR2	asialoglycoprotein receptor 2
ENSG00000198363	-1.06167	down	4.40437e-07	5.53268e-06	ASPH	aspartate beta-hydroxylase
ENSG00000244617	-3.04157	down	8.90168e-40	2.2492e-37	ASPRV1	aspartic peptidase retroviral like 1
ENSG00000168010	-2.44121	down	1.22389e-29	1.28851e-27	ATG16L2	autophagy related 16 like 2
ENSG00000110046	-1.19693	down	5.5832e-10	1.04387e-08	ATG2A	autophagy related 2A
ENSG00000033627	-1.74155	down	5.07272e-15	1.70249e-13	ATP6V0A1	ATPase H+ transporting V0 subunit a1
ENSG00000117410	-2.27215	down	6.20158e-25	4.62816e-23	ATP6V0B	ATPase H+ transporting V0 subunit b
ENSG00000159720	-1.56416	down	4.04217e-13	1.1033e-11	ATP6V0D1	ATPase H+ transporting V0 subunit d1
ENSG00000147416	-1.96575	down	2.58646e-19	1.2465e-17	ATP6V1B2	ATPase H+ transporting V1 subunit B2
ENSG00000175756	-1.41202	down	2.79086e-11	6.28014e-10	AURKAIP1	aurora kinase A interacting protein 1
ENSG00000178999	-1.02651	down	5.60939e-05	0.000450764	AURKB	aurora kinase B
ENSG00000105146	-1.60563	down	3.4637e-07	4.43931e-06	AURKC	aurora kinase C
ENSG00000135407	-1.31576	down	2.19762e-08	3.32216e-07	AVIL	advillin
ENSG00000176597	-2.43273	down	3.08259e-27	2.67264e-25	B3GNT5	UDP-GlcNAc:betaGal beta-1,3-N-acetylglucosaminyltransferase 5
ENSG00000177191	-2.8262	down	3.4309e-34	5.23124e-32	B3GNT8	UDP-GlcNAc:betaGal beta-1,3-N-acetylglucosaminyltransferase 8
ENSG00000237172	-1.02546	down	8.84862e-07	1.0532e-05	B3GNT9	UDP-GlcNAc:betaGal beta-1,3-N-acetylglucosaminyltransferase 9
ENSG00000175711	-1.73457	down	5.93951e-15	1.97838e-13	B3GNTL1	UDP-GlcNAc:betaGal beta-1,3-N-acetylglucosaminyltransferase like 1
ENSG00000123810	-1.30548	down	4.52222e-09	7.58147e-08	B9D2	B9 domain containing 2
ENSG00000175866	-2.71762	down	1.03959e-32	1.3825e-30	BAIAP2	BAR/IMD domain containing adaptor protein 2
ENSG00000172530	-1.47053	down	1.33718e-12	3.45267e-11	BANP	BTG3 associated nuclear protein
ENSG00000176788	-2.77037	down	1.02593e-35	1.77898e-33	BASP1	brain abundant membrane attached signal protein 1
ENSG00000060982	-1.59727	down	1.93287e-12	4.92603e-11	BCAT1	branched chain amino acid transaminase 1
ENSG00000103507	-1.30378	down	4.51945e-10	8.59522e-09	BCKDK	branched chain keto acid dehydrogenase kinase
ENSG00000140379	-3.34423	down	5.34477e-48	2.9132e-45	BCL2A1	BCL2 related protein A1
ENSG00000069399	-1.67974	down	5.55162e-16	2.00801e-14	BCL3	BCL3 transcription coactivator
ENSG00000113916	-2.99389	down	2.12685e-40	5.532e-38	BCL6	BCL6 transcription repressor
ENSG00000085185	-1.24129	down	3.05259e-08	4.52946e-07	BCORL1	BCL6 corepressor like 1
ENSG00000242252	-1.4278	down	1.26131e-08	1.98477e-07	BGLAP	bone gamma-carboxyglutamate protein
ENSG00000162069	-1.92042	down	1.36654e-14	4.38657e-13	BICDL2	BICD family like cargo adaptor 2
ENSG00000100290	-1.21104	down	1.31974e-05	0.000123635	BIK	BCL2 interacting killer
ENSG00000147439	-1.20786	down	9.67682e-09	1.55312e-07	BIN3	bridging integrator 3
ENSG00000166780	-1.64119	down	5.10136e-14	1.53449e-12	BMERB1	bMERB domain containing 1
ENSG00000102010	-2.85869	down	1.37909e-20	7.43657e-19	BMX	BMX non-receptor tyrosine kinase
ENSG00000254901	-1.31984	down	4.05574e-10	7.77183e-09	BORCS8	BLOC-1 related complex subunit 8
ENSG00000064489	-1.54765	down	3.89885e-13	1.06748e-11	BORCS8-MEF2B	BORCS8-MEF2B readthrough
ENSG00000101425	-1.51301	down	4.73132e-10	8.95961e-09	BPI	bactericidal permeability increasing protein
ENSG00000164713	-1.36703	down	1.11142e-10	2.29914e-09	BRI3	brain protein I3
ENSG00000182685	-1.03056	down	1.34426e-06	1.54289e-05	BRICD5	BRICHOS domain containing 5
ENSG00000174744	-1.05204	down	1.51608e-07	2.05952e-06	BRMS1	BRMS1 transcriptional repressor and anoikis regulator
ENSG00000109743	-1.99923	down	2.97977e-20	1.55467e-18	BST1	bone marrow stromal cell antigen 1
ENSG00000168903	-8.91548	down	1.03621e-130	1.83275e-126	BTNL3	butyrophilin like 3
ENSG00000113303	-2.54371	down	3.60058e-30	3.95549e-28	BTNL8	butyrophilin like 8
ENSG00000214688	-1.51085	down	7.1047e-12	1.68221e-10	C10orf105	chromosome 10 open reading frame 105
ENSG00000167173	-1.8936	down	6.15227e-19	2.83373e-17	C15orf39	chromosome 15 open reading frame 39
ENSG00000205710	-1.13454	down	6.54203e-07	7.96893e-06	C17orf107	chromosome 17 open reading frame 107
ENSG00000214212	-1.51151	down	6.31274e-13	1.69686e-11	C19orf38	chromosome 19 open reading frame 38
ENSG00000184163	-1.00398	down	5.78712e-05	0.000463153	C1QTNF12	C1q and TNF related 12
ENSG00000159403	-1.46603	down	1.96122e-10	3.91514e-09	C1R	complement C1r
ENSG00000139178	-1.71413	down	2.56253e-16	9.60245e-15	C1RL	complement C1r subcomponent like
ENSG00000196476	-1.4201	down	2.68458e-10	5.28167e-09	C20orf96	chromosome 20 open reading frame 96
ENSG00000188315	-2.51391	down	8.70151e-30	9.3275e-28	C3orf62	chromosome 3 open reading frame 62
ENSG00000197405	-2.45287	down	4.88972e-29	4.85868e-27	C5AR1	complement C5a receptor 1
ENSG00000134830	-2.86169	down	2.01151e-39	4.94134e-37	C5AR2	complement C5a receptor 2
ENSG00000185955	-1.64038	down	3.45286e-09	5.89486e-08	C7orf61	chromosome 7 open reading frame 61
ENSG00000253250	-1.15492	down	0.000875328	0.00484264	C8orf88	chromosome 8 open reading frame 88
ENSG00000133742	-2.35961	down	1.47517e-23	9.99671e-22	CA1	carbonic anhydrase 1
ENSG00000167434	-3.40438	down	7.03745e-50	5.4118e-47	CA4	carbonic anhydrase 4
ENSG00000196557	-1.82761	down	2.13928e-13	6.0637e-12	CACNA1H	calcium voltage-gated channel subunit alpha1 H
ENSG00000105767	-1.34134	down	9.69112e-07	1.14347e-05	CADM4	cell adhesion molecule 4
ENSG00000004660	-2.02706	down	1.4697e-21	8.52279e-20	CAMKK1	calcium/calmodulin dependent protein kinase kinase 1
ENSG00000110931	-1.60165	down	1.56297e-13	4.50232e-12	CAMKK2	calcium/calmodulin dependent protein kinase kinase 2
ENSG00000164047	-1.24362	down	1.76313e-09	3.10603e-08	CAMP	cathelicidin antimicrobial peptide
ENSG00000171302	-1.59766	down	1.72534e-14	5.47865e-13	CANT1	calcium activated nucleotidase 1
ENSG00000182472	-1.44255	down	4.27794e-12	1.04653e-10	CAPN12	calpain 12
ENSG00000256812	-1.75714	down	1.91829e-08	2.93249e-07	CAPNS2	calpain small subunit 2
ENSG00000187796	-1.13477	down	2.536e-08	3.80443e-07	CARD9	caspase recruitment domain family member 9
ENSG00000134905	-1.36994	down	7.02886e-11	1.48353e-09	CARS2	cysteinyl-tRNA synthetase 2, mitochondrial
ENSG00000137757	-2.96262	down	5.46061e-28	5.08326e-26	CASP5	caspase 5
ENSG00000087589	-1.07625	down	4.0027e-08	5.85088e-07	CASS4	Cas scaffold protein family member 4
ENSG00000158428	-2.99505	down	4.58115e-33	6.23284e-31	CATIP	ciliogenesis associated TTC17 interacting protein
ENSG00000170955	-1.08948	down	0.000263567	0.00174139	CAVIN3	caveolae associated protein 3
ENSG00000129993	-1.23078	down	1.53202e-09	2.72879e-08	CBFA2T3	CBFA2/RUNX1 partner transcriptional co-repressor 3
ENSG00000215126	-1.29642	down	1.19248e-09	2.14781e-08	CBWD6	COBW domain containing 6
ENSG00000183323	-1.85023	down	1.65092e-17	6.72806e-16	CCDC125	coiled-coil domain containing 125
ENSG00000248712	-1.05036	down	7.24821e-05	0.000566001	CCDC153	coiled-coil domain containing 153
ENSG00000159588	-1.9075	down	6.38531e-16	2.28156e-14	CCDC17	coiled-coil domain containing 17
ENSG00000196118	-1.52948	down	1.09916e-11	2.55128e-10	CCDC189	coiled-coil domain containing 189
ENSG00000253276	-1.54128	down	2.02044e-13	5.74526e-12	CCDC71L	coiled-coil domain containing 71 like
ENSG00000168071	-1.40437	down	5.05138e-11	1.09089e-09	CCDC88B	coiled-coil domain containing 88B
ENSG00000105321	-1.33671	down	3.02723e-11	6.76897e-10	CCDC9	coiled-coil domain containing 9
ENSG00000136280	-1.30274	down	1.2894e-09	2.31764e-08	CCM2	CCM2 scaffold protein
ENSG00000136999	-3.21071	down	3.03936e-27	2.64814e-25	CCN3	cellular communication network factor 3
ENSG00000135083	-2.84761	down	2.3853e-36	4.44093e-34	CCNJL	cyclin J like
ENSG00000163823	-1.19431	down	2.28086e-09	3.98238e-08	CCR1	C-C motif chemokine receptor 1
ENSG00000183625	-1.88892	down	1.00322e-15	3.52901e-14	CCR3	C-C motif chemokine receptor 3
ENSG00000170458	-1.76704	down	1.31334e-16	5.0498e-15	CD14	CD14 molecule
ENSG00000177675	-1.41189	down	1.01012e-10	2.09449e-09	CD163L1	CD163 molecule like 1
ENSG00000204936	-5.44449	down	1.41257e-89	1.24921e-85	CD177	CD177 molecule
ENSG00000178789	-1.38718	down	2.23467e-11	5.07376e-10	CD300LB	CD300 molecule like family member b
ENSG00000186074	-2.06358	down	5.5695e-22	3.40857e-20	CD300LF	CD300 molecule like family member f
ENSG00000116815	-1.13803	down	4.69575e-08	6.80769e-07	CD58	CD58 molecule
ENSG00000085063	-1.33682	down	2.39547e-10	4.73393e-09	CD59	CD59 molecule (CD59 blood group)
ENSG00000135404	-1.2371	down	5.407e-09	9.00094e-08	CD63	CD63 molecule
ENSG00000125810	-2.14857	down	9.70102e-23	6.21674e-21	CD93	CD93 molecule
ENSG00000158825	-2.18235	down	1.10833e-22	7.07692e-21	CDA	cytidine deaminase
ENSG00000099804	-1.57135	down	7.06649e-14	2.09707e-12	CDC34	cell division cycle 34, ubiqiutin conjugating enzyme
ENSG00000149798	-2.03666	down	4.19776e-20	2.15205e-18	CDC42EP2	CDC42 effector protein 2
ENSG00000250506	-1.3722	down	2.15537e-10	4.28337e-09	CDK3	cyclin dependent kinase 3
ENSG00000108465	-1.12355	down	1.86415e-08	2.85713e-07	CDK5RAP3	CDK5 regulatory subunit associated protein 3
ENSG00000079385	-2.42581	down	3.84891e-24	2.71218e-22	CEACAM1	CEA cell adhesion molecule 1
ENSG00000170956	-3.40447	down	1.1457e-49	8.44334e-47	CEACAM3	CEA cell adhesion molecule 3
ENSG00000105352	-3.17091	down	8.14151e-43	2.61816e-40	CEACAM4	CEA cell adhesion molecule 4
ENSG00000172216	-2.05156	down	2.21357e-22	1.38835e-20	CEBPB	CCAAT enhancer binding protein beta
ENSG00000221869	-2.07719	down	1.65491e-23	1.11719e-21	CEBPD	CCAAT enhancer binding protein delta
ENSG00000092067	-1.06203	down	0.00011903	0.00087356	CEBPE	CCAAT enhancer binding protein epsilon
ENSG00000174007	-1.49395	down	1.30712e-09	2.34712e-08	CEP19	centrosomal protein 19
ENSG00000178404	-2.10505	down	3.59179e-20	1.85754e-18	CEP295NL	CEP295 N-terminal like
ENSG00000182923	-1.47617	down	2.23225e-12	5.64026e-11	CEP63	centrosomal protein 63
ENSG00000198848	-1.10973	down	1.68757e-07	2.27326e-06	CES1	carboxylesterase 1
ENSG00000213085	-1.39131	down	3.1069e-11	6.92088e-10	CFAP45	cilia and flagella associated protein 45
ENSG00000114656	-1.60241	down	8.75506e-15	2.86231e-13	CFAP92	cilia and flagella associated protein 92 (putative)
ENSG00000003402	-1.53089	down	1.7038e-13	4.89207e-12	CFLAR	CASP8 and FADD like apoptosis regulator
ENSG00000126759	-1.48133	down	6.64529e-13	1.78084e-11	CFP	complement factor properdin
ENSG00000133048	-4.51346	down	4.00329e-79	2.36021e-75	CHI3L1	chitinase 3 like 1
ENSG00000110721	-1.25972	down	3.14792e-10	6.14539e-09	CHKA	choline kinase alpha
ENSG00000254413	-1.24539	down	3.9576e-09	6.71767e-08	CHKB-CPT1B	CHKB-CPT1B readthrough (NMD candidate)
ENSG00000130724	-1.47911	down	1.48781e-12	3.83599e-11	CHMP2A	charged multivesicular body protein 2A
ENSG00000033100	-1.00337	down	2.68748e-07	3.5106e-06	CHPF2	chondroitin polymerizing factor 2
ENSG00000129749	-1.98008	down	5.24914e-14	1.57626e-12	CHRNA10	cholinergic receptor nicotinic alpha 10 subunit
ENSG00000180767	-1.29136	down	9.81248e-09	1.57347e-07	CHST13	carbohydrate sulfotransferase 13
ENSG00000182022	-2.3461	down	4.74155e-28	4.43724e-26	CHST15	carbohydrate sulfotransferase 15
ENSG00000131873	-1.18812	down	6.82908e-09	1.1215e-07	CHSY1	chondroitin sulfate synthase 1
ENSG00000138433	-1.02685	down	6.07458e-08	8.63674e-07	CIR1	corepressor interacting with RBPJ, CIR1
ENSG00000179862	-1.27671	down	3.12579e-08	4.623e-07	CITED4	Cbp/p300 interacting transactivator with Glu/Asp rich carboxy-terminal domain 4
ENSG00000136026	-1.62177	down	6.14479e-15	2.04291e-13	CKAP4	cytoskeleton associated protein 4
ENSG00000213937	-3.37536	down	7.06591e-36	1.27525e-33	CLDN9	claudin 9
ENSG00000157322	-2.91336	down	1.64041e-28	1.59418e-26	CLEC18A	C-type lectin domain family 18 member A
ENSG00000140839	-2.35749	down	1.65052e-17	6.72806e-16	CLEC18B	C-type lectin domain family 18 member B
ENSG00000110852	-1.03224	down	1.68065e-07	2.26568e-06	CLEC2B	C-type lectin domain family 2 member B
ENSG00000111729	-1.29115	down	1.6315e-09	2.89432e-08	CLEC4A	C-type lectin domain family 4 member A
ENSG00000166527	-1.71672	down	1.66695e-14	5.31232e-13	CLEC4D	C-type lectin domain family 4 member D
ENSG00000166523	-2.78011	down	8.59081e-38	1.99928e-35	CLEC4E	C-type lectin domain family 4 member E
ENSG00000172243	-1.53389	down	5.47857e-14	1.64236e-12	CLEC7A	C-type lectin domain containing 7A
ENSG00000197992	-1.72625	down	9.06213e-10	1.66268e-08	CLEC9A	C-type lectin domain containing 9A
ENSG00000175416	-1.00799	down	8.34061e-07	9.98108e-06	CLTB	clathrin light chain B
ENSG00000070371	-1.60908	down	1.45517e-10	2.95834e-09	CLTCL1	clathrin heavy chain like 1
ENSG00000177182	-1.32637	down	2.1732e-07	2.86205e-06	CLVS1	clavesin 1
ENSG00000140932	-2.58144	down	4.01706e-31	4.81559e-29	CMTM2	CKLF like MARVEL transmembrane domain containing 2
ENSG00000064666	-1.73133	down	8.09688e-16	2.86993e-14	CNN2	calponin 2
ENSG00000148842	-1.24538	down	1.53081e-09	2.72879e-08	CNNM2	cyclin and CBS domain divalent metal cation transport mediator 2
ENSG00000137161	-1.10958	down	6.6306e-08	9.36704e-07	CNPY3	canopy FGF signaling regulator 3
ENSG00000106714	-4.41033	down	4.83224e-51	4.27339e-48	CNTNAP3	contactin associated protein family member 3
ENSG00000283378	-4.25424	down	7.15207e-15	2.35566e-13	CNTNAP3C	contactin associated protein family member 3C
ENSG00000182871	-3.12389	down	7.23477e-42	2.16884e-39	COL18A1	collagen type XVIII alpha 1 chain
ENSG00000114270	-2.36665	down	4.69136e-20	2.37754e-18	COL7A1	collagen type VII alpha 1 chain
ENSG00000049089	-2.66117	down	4.02956e-31	4.81559e-29	COL9A2	collagen type IX alpha 2 chain
ENSG00000092758	-2.3995	down	4.17091e-25	3.17978e-23	COL9A3	collagen type IX alpha 3 chain
ENSG00000130309	-1.04043	down	2.06741e-07	2.74728e-06	COLGALT1	collagen beta(1-O)galactosyltransferase 1
ENSG00000143207	-1.42703	down	1.19316e-12	3.09889e-11	COP1	COP1 E3 ubiquitin ligase
ENSG00000108582	-1.45557	down	6.57577e-13	1.76488e-11	CPD	carboxypeptidase D
ENSG00000137449	-1.30101	down	9.69007e-10	1.76325e-08	CPEB2	cytoplasmic polyadenylation element binding protein 2
ENSG00000103381	-1.8581	down	1.18814e-17	4.88712e-16	CPPED1	calcineurin like phosphoesterase domain containing 1
ENSG00000205560	-1.4815	down	2.6572e-12	6.62876e-11	CPT1B	carnitine palmitoyltransferase 1B
ENSG00000203710	-2.357	down	3.37136e-27	2.89462e-25	CR1	complement C3b/C4b receptor 1 (Knops blood group)
ENSG00000148204	-1.09509	down	4.45203e-08	6.47558e-07	CRB2	crumbs cell polarity complex component 2
ENSG00000146592	-2.68128	down	6.22505e-34	9.41046e-32	CREB5	cAMP responsive element binding protein 5
ENSG00000103196	-2.0241	down	9.47009e-21	5.18568e-19	CRISPLD2	cysteine rich secretory protein LCCL domain containing 2
ENSG00000167193	-1.02986	down	2.35906e-07	3.09071e-06	CRK	CRK proto-oncogene, adaptor protein
ENSG00000139631	-1.42578	down	7.91018e-13	2.08817e-11	CSAD	cysteine sulfinic acid decarboxylase
ENSG00000198223	-2.21112	down	4.0105e-23	2.61748e-21	CSF2RA	colony stimulating factor 2 receptor subunit alpha
ENSG00000100368	-2.41022	down	1.18086e-29	1.25065e-27	CSF2RB	colony stimulating factor 2 receptor subunit beta
ENSG00000119535	-2.95346	down	8.79353e-42	2.50857e-39	CSF3R	colony stimulating factor 3 receptor
ENSG00000180138	-6.24205	down	1.86689e-31	2.35855e-29	CSNK1A1L	casein kinase 1 alpha 1 like
ENSG00000141551	-1.45891	down	2.21108e-13	6.25719e-12	CSNK1D	casein kinase 1 delta
ENSG00000144655	-1.90904	down	7.04985e-20	3.54235e-18	CSRNP1	cysteine and serine rich nuclear protein 1
ENSG00000162438	-1.35499	down	1.21291e-06	1.40214e-05	CTRC	chymotrypsin C
ENSG00000180891	-1.44009	down	4.19284e-11	9.14411e-10	CUEDC1	CUE domain containing 1
ENSG00000163739	-3.92324	down	8.17639e-62	1.8077e-58	CXCL1	C-X-C motif chemokine ligand 1
ENSG00000161921	-1.45372	down	1.29624e-11	2.98136e-10	CXCL16	C-X-C motif chemokine ligand 16
ENSG00000163735	-2.49992	down	5.10492e-31	6.05978e-29	CXCL5	C-X-C motif chemokine ligand 5
ENSG00000124875	-1.99935	down	1.75637e-08	2.70837e-07	CXCL6	C-X-C motif chemokine ligand 6
ENSG00000169429	-2.16342	down	2.1407e-28	2.03562e-26	CXCL8	C-X-C motif chemokine ligand 8
ENSG00000163464	-3.83418	down	6.82728e-62	1.72506e-58	CXCR1	C-X-C motif chemokine receptor 1
ENSG00000180871	-3.64588	down	5.55049e-57	7.55165e-54	CXCR2	C-X-C motif chemokine receptor 2
ENSG00000178927	-1.27973	down	1.97618e-10	3.94056e-09	CYBC1	cytochrome b-245 chaperone 1
ENSG00000187954	-1.22897	down	4.01636e-09	6.79134e-08	CYHR1	cysteine and histidine rich 1
ENSG00000135929	-1.91568	down	4.34496e-20	2.20831e-18	CYP27A1	cytochrome P450 family 27 subfamily A member 1
ENSG00000186204	-2.54774	down	9.4806e-22	5.55243e-20	CYP4F12	cytochrome P450 family 4 subfamily F member 12
ENSG00000186529	-2.89615	down	2.10683e-38	5.10459e-36	CYP4F3	cytochrome P450 family 4 subfamily F member 3
ENSG00000120306	-3.29984	down	7.37839e-46	2.96595e-43	CYSTM1	cysteine rich transmembrane module containing 1
ENSG00000100055	-1.72097	down	8.00597e-17	3.16782e-15	CYTH4	cytohesin 4
ENSG00000146122	-3.60855	down	5.5265e-30	5.99676e-28	DAAM2	dishevelled associated activator of morphogenesis 2
ENSG00000165617	-1.01695	down	8.11255e-05	0.000626842	DACT1	dishevelled binding antagonist of beta catenin 1
ENSG00000035664	-2.55619	down	7.64761e-30	8.24776e-28	DAPK2	death associated protein kinase 2
ENSG00000167657	-1.0195	down	1.92345e-06	2.14638e-05	DAPK3	death associated protein kinase 3
ENSG00000222046	-1.23096	down	1.41593e-07	1.93089e-06	DCDC2B	doublecortin domain containing 2B
ENSG00000213722	-1.35475	down	3.75511e-10	7.23493e-09	DDAH2	dimethylarginine dimethylaminohydrolase 2
ENSG00000175197	-2.09999	down	6.5571e-23	4.23268e-21	DDIT3	DNA damage inducible transcript 3
ENSG00000107201	-1.02373	down	7.48928e-07	9.02951e-06	DDX58	DExD/H-box helicase 58
ENSG00000181381	-1.69912	down	3.16609e-16	1.17398e-14	DDX60L	DExD/H-box 60 like
ENSG00000160570	-1.61753	down	1.96806e-14	6.20482e-13	DEDD2	death effector domain containing 2
ENSG00000140995	-1.50812	down	3.10649e-13	8.6255e-12	DEF8	differentially expressed in FDCP 8 homolog
ENSG00000239839	-1.39813	down	5.92513e-09	9.80335e-08	DEFA3	defensin alpha 3
ENSG00000105339	-2.31108	down	6.48003e-27	5.45773e-25	DENND3	DENN domain containing 3
ENSG00000184014	-1.55759	down	1.45592e-13	4.20765e-12	DENND5A	DENN domain containing 5A
ENSG00000062282	-3.24576	down	3.11608e-49	2.11977e-46	DGAT2	diacylglycerol O-acyltransferase 2
ENSG00000133943	-1.35103	down	2.68686e-11	6.06929e-10	DGLUCY	D-glutamate cyclase
ENSG00000102796	-1.71075	down	2.21209e-15	7.6119e-14	DHRS12	dehydrogenase/reductase 12
ENSG00000167536	-2.83447	down	8.79918e-36	1.5409e-33	DHRS13	dehydrogenase/reductase 13
ENSG00000073737	-1.66626	down	9.33833e-12	2.17899e-10	DHRS9	dehydrogenase/reductase 9
ENSG00000134815	-2.3727	down	4.96612e-27	4.24327e-25	DHX34	DExH-box helicase 34
ENSG00000008226	-1.41842	down	1.35436e-11	3.11099e-10	DLEC1	DLEC1 cilia and flagella associated protein
ENSG00000187775	-2.06587	down	2.89261e-21	1.6398e-19	DNAH17	dynein axonemal heavy chain 17
ENSG00000244115	-2.28189	down	1.84214e-25	1.42904e-23	DNAJC25-GNG10	DNAJC25-GNG10 readthrough
ENSG00000102580	-1.15686	down	1.44126e-08	2.2519e-07	DNAJC3	DnaJ heat shock protein family (Hsp40) member C3
ENSG00000101457	-1.93609	down	3.42089e-19	1.61779e-17	DNTTIP1	deoxynucleotidyltransferase terminal interacting protein 1
ENSG00000128512	-2.55647	down	6.63175e-25	4.92839e-23	DOCK4	dedicator of cytokinesis 4
ENSG00000147459	-2.33302	down	8.60542e-27	7.17944e-25	DOCK5	dedicator of cytokinesis 5
ENSG00000146094	-1.63744	down	2.05927e-14	6.46933e-13	DOK3	docking protein 3
ENSG00000125170	-1.74907	down	9.70047e-14	2.85478e-12	DOK4	docking protein 4
ENSG00000167261	-2.28496	down	8.79641e-26	7.00821e-24	DPEP2	dipeptidase 2
ENSG00000141096	-2.06525	down	2.25232e-20	1.18562e-18	DPEP3	dipeptidase 3
ENSG00000147647	-1.55663	down	9.39517e-10	1.71489e-08	DPYS	dihydropyrimidinase
ENSG00000157856	-4.0382	down	5.22156e-32	6.74115e-30	DRC1	dynein regulatory complex subunit 1
ENSG00000189269	-1.93204	down	2.08286e-10	4.1486e-09	DRICH1	aspartate rich 1
ENSG00000134755	-1.80154	down	4.82504e-17	1.92642e-15	DSC2	desmocollin 2
ENSG00000091073	-1.75813	down	8.91012e-16	3.14557e-14	DTX2	deltex E3 ubiquitin ligase 2
ENSG00000167264	-2.04933	down	4.76484e-21	2.65018e-19	DUS2	dihydrouridine synthase 2
ENSG00000120129	-1.95765	down	2.74804e-23	1.82724e-21	DUSP1	dual specificity phosphatase 1
ENSG00000167065	-1.49839	down	1.93211e-12	4.92603e-11	DUSP18	dual specificity phosphatase 18
ENSG00000188396	-2.22205	down	1.82872e-21	1.05357e-19	DYNLT4	dynein light chain Tctex-type 4
ENSG00000135636	-3.11923	down	9.08061e-43	2.86801e-40	DYSF	dysferlin
ENSG00000117298	-1.65997	down	6.80538e-14	2.02638e-12	ECE1	endothelin converting enzyme 1
ENSG00000134463	-2.19078	down	2.23852e-21	1.28132e-19	ECHDC3	enoyl-CoA hydratase domain containing 3
ENSG00000122547	-1.83335	down	1.4531e-16	5.53899e-15	EEPD1	endonuclease/exonuclease/phosphatase family domain containing 1
ENSG00000172771	-2.80492	down	3.6066e-20	1.85977e-18	EFCAB12	EF-hand calcium binding domain 12
ENSG00000142634	-1.06492	down	1.30026e-07	1.77863e-06	EFHD2	EF-hand domain family member D2
ENSG00000169242	-1.52106	down	6.67062e-07	8.11439e-06	EFNA1	ephrin A1
ENSG00000135766	-1.03514	down	4.55556e-07	5.70235e-06	EGLN1	egl-9 family hypoxia inducible factor 1
ENSG00000269858	-1.13856	down	5.51387e-08	7.90306e-07	EGLN2	egl-9 family hypoxia inducible factor 2
ENSG00000120738	-1.23534	down	4.23383e-09	7.12501e-08	EGR1	early growth response 1
ENSG00000122877	-1.49888	down	3.57124e-08	5.24622e-07	EGR2	early growth response 2
ENSG00000179388	-3.17449	down	1.09655e-33	1.60287e-31	EGR3	early growth response 3
ENSG00000173442	-1.394	down	8.46816e-12	1.98642e-10	EHBP1L1	EH domain binding protein 1 like 1
ENSG00000243056	-1.34756	down	5.56151e-10	1.04201e-08	EIF4EBP3	eukaryotic translation initiation factor 4E binding protein 3
ENSG00000116299	-2.82523	down	1.96578e-32	2.57546e-30	ELAPOR1	endosome-lysosome associated apoptosis and autophagy regulator 1
ENSG00000105656	-1.47357	down	1.24495e-12	3.22645e-11	ELL	elongation factor for RNA polymerase II
ENSG00000102890	-1.11036	down	1.81843e-07	2.43841e-06	ELMO3	engulfment and cell motility 3
ENSG00000124074	-1.40484	down	1.68953e-09	2.98529e-08	ENKD1	enkurin domain containing 1
ENSG00000138185	-1.60489	down	7.67977e-15	2.51541e-13	ENTPD1	ectonucleoside triphosphate diphosphohydrolase 1
ENSG00000054179	-4.93434	down	1.06297e-35	1.82531e-33	ENTPD2	ectonucleoside triphosphate diphosphohydrolase 2
ENSG00000166947	-1.08387	down	1.70186e-07	2.28904e-06	EPB42	erythrocyte membrane protein band 4.2
ENSG00000154928	-2.34262	down	8.22708e-23	5.29136e-21	EPHB1	EPH receptor B1
ENSG00000178752	-2.53098	down	2.3527e-20	1.23478e-18	ERFE	erythroferrone
ENSG00000113719	-1.5761	down	2.21806e-13	6.26691e-12	ERGIC1	endoplasmic reticulum-golgi intermediate compartment 1
ENSG00000283644	-9.25896	down	0.00256919	0.0119929	ETDC	embryonic testis differentiation homolog C
ENSG00000157557	-1.42964	down	5.94507e-13	1.60535e-11	ETS2	ETS proto-oncogene 2, transcription factor
ENSG00000179044	-1.38149	down	2.34469e-09	4.08175e-08	EXOC3L1	exocyst complex component 3 like 1
ENSG00000138190	-1.28885	down	4.04102e-10	7.752e-09	EXOC6	exocyst complex component 6
ENSG00000012232	-1.49376	down	2.00128e-12	5.07381e-11	EXTL3	exostosin like glycosyltransferase 3
ENSG00000131187	-2.30319	down	1.25967e-19	6.2234e-18	F12	coagulation factor XII
ENSG00000164251	-2.084	down	5.42015e-20	2.73904e-18	F2RL1	F2R like trypsin receptor 1
ENSG00000198734	-2.06689	down	2.01048e-20	1.06148e-18	F5	coagulation factor V
ENSG00000288722	-1.25178	down	8.27108e-09	1.34458e-07	F8A1	coagulation factor VIII associated 1
ENSG00000288709	-5.81255	down	1.58496e-36	3.04708e-34	F8A2	coagulation factor VIII associated 2
ENSG00000117480	-1.0569	down	5.68548e-07	6.97842e-06	FAAH	fatty acid amide hydrolase
ENSG00000197712	-1.19396	down	4.33403e-06	4.50172e-05	FAM114A1	family with sequence similarity 114 member A1
ENSG00000155744	-1.58627	down	2.91148e-14	9.00268e-13	FAM126B	family with sequence similarity 126 member B
ENSG00000138640	-1.49782	down	3.86715e-13	1.06044e-11	FAM13A	family with sequence similarity 13 member A
ENSG00000152380	-1.21664	down	9.50811e-05	0.000716837	FAM151B	family with sequence similarity 151 member B
ENSG00000183615	-1.4502	down	7.53207e-06	7.41346e-05	FAM167B	family with sequence similarity 167 member B
ENSG00000185442	-1.54665	down	2.69184e-08	4.02116e-07	FAM174B	family with sequence similarity 174 member B
ENSG00000146067	-1.09784	down	3.97469e-08	5.81475e-07	FAM193B	family with sequence similarity 193 member B
ENSG00000124103	-2.27281	down	1.32035e-20	7.1635e-19	FAM209A	family with sequence similarity 209 member A
ENSG00000213714	-2.21549	down	2.28056e-21	1.30117e-19	FAM209B	family with sequence similarity 209 member B
ENSG00000177706	-1.24179	down	4.12791e-09	6.96e-08	FAM20C	FAM20C golgi associated secretory pathway kinase
ENSG00000005238	-1.50421	down	2.00233e-12	5.07381e-11	FAM214B	family with sequence similarity 214 member B
ENSG00000198643	-2.78863	down	3.94177e-11	8.63916e-10	FAM3D	FAM3 metabolism regulating signaling molecule D
ENSG00000120709	-1.87988	down	6.95182e-19	3.17718e-17	FAM53C	family with sequence similarity 53 member C
ENSG00000161040	-1.95744	down	3.52062e-10	6.82028e-09	FBXL13	F-box and leucine rich repeat protein 13
ENSG00000155034	-1.23925	down	2.41943e-09	4.19535e-08	FBXL18	F-box and leucine rich repeat protein 18
ENSG00000118564	-1.28379	down	5.06464e-10	9.5296e-09	FBXL5	F-box and leucine rich repeat protein 5
ENSG00000186431	-2.91644	down	1.47624e-37	3.3051e-35	FCAR	Fc fragment of IgA receptor
ENSG00000150337	-1.53404	down	7.55725e-14	2.23895e-12	FCGR1A	Fc fragment of IgG receptor Ia
ENSG00000198019	-2.35177	down	5.95204e-27	5.03702e-25	FCGR1B	Fc fragment of IgG receptor Ib
ENSG00000143226	-2.13217	down	5.87265e-23	3.81873e-21	FCGR2A	Fc fragment of IgG receptor IIa
ENSG00000162747	-2.68119	down	1.24268e-34	1.94507e-32	FCGR3B	Fc fragment of IgG receptor IIIb
ENSG00000104870	-1.96777	down	4.04524e-21	2.26418e-19	FCGRT	Fc fragment of IgG receptor and transporter
ENSG00000157107	-1.58972	down	3.3669e-14	1.03207e-12	FCHO2	FCH and mu domain containing endocytic adaptor 2
ENSG00000267673	-1.09522	down	2.12005e-06	2.34358e-05	FDX2	ferredoxin 2
ENSG00000182511	-1.84932	down	4.65686e-18	1.98951e-16	FES	FES proto-oncogene, tyrosine kinase
ENSG00000126262	-3.13484	down	5.7516e-46	2.42211e-43	FFAR2	free fatty acid receptor 2
ENSG00000127084	-1.85432	down	7.71412e-18	3.21792e-16	FGD3	FYVE, RhoGEF and PH domain containing 3
ENSG00000139132	-1.34734	down	3.58913e-10	6.94541e-09	FGD4	FYVE, RhoGEF and PH domain containing 4
ENSG00000000938	-1.35072	down	7.74736e-11	1.62741e-09	FGR	FGR proto-oncogene, Src family tyrosine kinase
ENSG00000183386	-1.17268	down	1.57021e-08	2.43831e-07	FHL3	four and a half LIM domains 3
ENSG00000122642	-1.83733	down	2.53923e-13	7.11748e-12	FKBP9	FKBP prolyl isomerase 9
ENSG00000204315	-1.04113	down	3.95646e-06	4.153e-05	FKBPL	FKBP prolyl isomerase like
ENSG00000137312	-1.58934	down	3.89927e-14	1.18908e-12	FLOT1	flotillin 1
ENSG00000132589	-1.89619	down	1.42522e-18	6.33363e-17	FLOT2	flotillin 2
ENSG00000184922	-1.01157	down	2.90715e-07	3.7697e-06	FMNL1	formin like 1
ENSG00000217128	-1.07355	down	4.00163e-09	6.77937e-08	FNIP1	folliculin interacting protein 1
ENSG00000110203	-2.68888	down	7.46465e-34	1.11888e-31	FOLR3	folate receptor gamma
ENSG00000170345	-1.32864	down	1.24592e-12	3.22645e-11	FOS	Fos proto-oncogene, AP-1 transcription factor subunit
ENSG00000125740	-2.73542	down	1.17907e-29	1.25065e-27	FOSB	FosB proto-oncogene, AP-1 transcription factor subunit
ENSG00000171051	-2.75142	down	2.03512e-36	3.82927e-34	FPR1	formyl peptide receptor 1
ENSG00000171049	-2.37088	down	5.2528e-26	4.26175e-24	FPR2	formyl peptide receptor 2
ENSG00000165879	-1.388	down	2.47728e-11	5.6102e-10	FRAT1	FRAT regulator of WNT signaling pathway 1
ENSG00000181274	-1.696	down	5.62701e-15	1.88138e-13	FRAT2	FRAT regulator of WNT signaling pathway 2
ENSG00000073910	-1.39405	down	3.3e-11	7.29588e-10	FRY	FRY microtubule binding protein
ENSG00000070404	-1.12564	down	1.90588e-07	2.54026e-06	FSTL3	follistatin like 3
ENSG00000180549	-2.13993	down	1.82366e-21	1.05357e-19	FUT7	fucosyltransferase 7
ENSG00000010361	-1.18855	down	5.12288e-08	7.40265e-07	FUZ	fuzzy planar cell polarity protein
ENSG00000123689	-2.33837	down	1.46416e-33	2.10541e-31	G0S2	G0/G1 switch 2
ENSG00000171298	-1.63688	down	1.93508e-15	6.68472e-14	GAA	alpha glucosidase
ENSG00000033327	-1.38234	down	8.87113e-12	2.07545e-10	GAB2	GRB2 associated binding protein 2
ENSG00000170296	-1.37311	down	2.38925e-11	5.41778e-10	GABARAP	GABA type A receptor-associated protein
ENSG00000111886	-2.15579	down	1.75571e-15	6.07696e-14	GABRR2	gamma-aminobutyric acid type A receptor subunit rho2
ENSG00000130222	-1.41862	down	1.39146e-11	3.19206e-10	GADD45G	growth arrest and DNA damage inducible gamma
ENSG00000108479	-1.42283	down	6.64713e-11	1.40969e-09	GALK1	galactokinase 1
ENSG00000158089	-4.39971	down	3.07215e-64	9.0562e-61	GALNT14	polypeptide N-acetylgalactosaminyltransferase 14
ENSG00000148288	-1.13431	down	3.46322e-08	5.10025e-07	GBGT1	globoside alpha-1,3-N-acetylgalactosaminyltransferase 1 (FORS blood group)
ENSG00000115271	-3.05341	down	1.92237e-41	5.31266e-39	GCA	grancalcin
ENSG00000137270	-2.04232	down	6.20752e-14	1.85774e-12	GCM1	glial cells missing transcription factor 1
ENSG00000124091	-1.91882	down	1.39734e-15	4.84602e-14	GCNT7	glucosaminyl (N-acetyl) transferase family member 7
ENSG00000102886	-2.05298	down	3.2102e-19	1.53456e-17	GDPD3	glycerophosphodiester phosphodiesterase domain containing 3
ENSG00000099998	-3.805	down	8.09472e-36	1.43171e-33	GGT5	gamma-glutamyltransferase 5
ENSG00000157017	-2.44987	down	1.90001e-25	1.46749e-23	GHRL	ghrelin and obestatin prepropeptide
ENSG00000139436	-1.12246	down	1.68654e-08	2.6075e-07	GIT2	GIT ArfGAP 2
ENSG00000198814	-1.93443	down	6.09226e-19	2.81341e-17	GK	glycerol kinase
ENSG00000163521	-1.07522	down	2.62926e-06	2.86353e-05	GLB1L	galactosidase beta 1 like
ENSG00000122694	-1.50342	down	6.2408e-13	1.68264e-11	GLIPR2	GLI pathogenesis related 2
ENSG00000151948	-2.80834	down	1.18806e-36	2.3348e-34	GLT1D1	glycosyltransferase 1 domain containing 1
ENSG00000135821	-1.86785	down	2.54953e-18	1.10795e-16	GLUL	glutamate-ammonia ligase
ENSG00000130755	-1.50064	down	2.32435e-12	5.83131e-11	GMFG	glia maturation factor gamma
ENSG00000141404	-1.52807	down	1.02553e-13	3.01306e-12	GNAL	G protein subunit alpha L
ENSG00000172354	-1.86841	down	4.7086e-18	2.00677e-16	GNB2	G protein subunit beta 2
ENSG00000242616	-2.28897	down	1.4314e-25	1.12521e-23	GNG10	G protein subunit gamma 10
ENSG00000127588	-1.29533	down	0.00151411	0.00772549	GNG13	G protein subunit gamma 13
ENSG00000138678	-1.55795	down	1.95113e-11	4.46437e-10	GPAT3	glycerol-3-phosphate acyltransferase 3
ENSG00000164850	-2.68041	down	6.43962e-23	4.17207e-21	GPER1	G protein-coupled estrogen receptor 1
ENSG00000173890	-1.11333	down	2.98094e-07	3.85973e-06	GPR160	G protein-coupled receptor 160
ENSG00000250510	-1.05079	down	4.47807e-07	5.6133e-06	GPR162	G protein-coupled receptor 162
ENSG00000170837	-2.79227	down	3.2261e-30	3.58869e-28	GPR27	G protein-coupled receptor 27
ENSG00000170075	-1.5717	down	5.78626e-12	1.3962e-10	GPR37L1	G protein-coupled receptor 37 like 1
ENSG00000211445	-1.57665	down	5.1283e-11	1.10615e-09	GPX3	glutathione peroxidase 3
ENSG00000089351	-1.49452	down	9.25296e-13	2.41739e-11	GRAMD1A	GRAM domain containing 1A
ENSG00000106070	-2.20435	down	6.09004e-22	3.70151e-20	GRB10	growth factor receptor bound protein 10
ENSG00000116032	-1.39673	down	5.08682e-10	9.56117e-09	GRIN3B	glutamate ionotropic receptor NMDA type subunit 3B
ENSG00000144596	-2.56877	down	1.29269e-29	1.35289e-27	GRIP2	glutamate receptor interacting protein 2
ENSG00000134184	-1.88028	down	1.90043e-10	3.79806e-09	GSTM1	glutathione S-transferase mu 1
ENSG00000196747	-1.21211	down	1.48617e-07	2.02199e-06	H2AC13	H2A clustered histone 13
ENSG00000276903	-1.14864	down	0.0023337	0.0111136	H2AC16	H2A clustered histone 16
ENSG00000184260	-1.0433	down	3.9403e-05	0.000330381	H2AC20	H2A clustered histone 20
ENSG00000185130	-1.70772	down	5.40068e-06	5.50241e-05	H2BC13	H2B clustered histone 13
ENSG00000203814	-1.05853	down	3.08859e-06	3.30878e-05	H2BC18	H2B clustered histone 18
ENSG00000197409	-1.15452	down	2.75577e-06	2.98477e-05	H3C4	H3 clustered histone 4
ENSG00000270882	-1.27416	down	2.27347e-08	3.43388e-07	H4C14	H4 clustered histone 14
ENSG00000197061	-1.89066	down	5.42558e-06	5.5246e-05	H4C3	H4 clustered histone 3
ENSG00000277157	-1.16541	down	0.00425238	0.0181566	H4C4	H4 clustered histone 4
ENSG00000084110	-2.91321	down	4.77854e-37	9.94329e-35	HAL	histidine ammonia-lyase
ENSG00000092036	-1.64008	down	3.49798e-14	1.0704e-12	HAUS4	HAUS augmin like complex subunit 4
ENSG00000113070	-1.85066	down	2.53038e-15	8.65664e-14	HBEGF	heparin binding EGF like growth factor
ENSG00000196565	-1.64277	down	5.85551e-15	1.95408e-13	HBG2	hemoglobin subunit gamma 2
ENSG00000130656	-1.20799	down	0.000741005	0.00421285	HBZ	hemoglobin subunit zeta
ENSG00000182782	-3.58883	down	5.37694e-52	5.59423e-49	HCAR2	hydroxycarboxylic acid receptor 2
ENSG00000255398	-3.30116	down	1.25598e-45	4.82925e-43	HCAR3	hydroxycarboxylic acid receptor 3
ENSG00000101336	-2.19364	down	4.13785e-24	2.90421e-22	HCK	HCK proto-oncogene, Src family tyrosine kinase
ENSG00000180353	-1.44079	down	6.08693e-12	1.46078e-10	HCLS1	hematopoietic cell-specific Lyn substrate 1
ENSG00000068024	-1.10251	down	4.82725e-08	6.99259e-07	HDAC4	histone deacetylase 4
ENSG00000061273	-1.13797	down	1.8512e-08	2.84467e-07	HDAC7	histone deacetylase 7
ENSG00000138411	-3.79745	down	8.17047e-42	2.36904e-39	HECW2	HECT, C2 and WW domain containing E3 ubiquitin protein ligase 2
ENSG00000114315	-1.3514	down	3.77715e-06	3.98131e-05	HES1	hes family bHLH transcription factor 1
ENSG00000164683	-2.35124	down	1.32471e-18	5.9018e-17	HEY1	hes related family bHLH transcription factor with YRPW motif 1
ENSG00000127946	-1.74373	down	1.23019e-16	4.75074e-15	HIP1	huntingtin interacting protein 1
ENSG00000160883	-1.81769	down	1.18076e-17	4.8681e-16	HK3	hexokinase 3
ENSG00000136630	-2.47145	down	9.84385e-31	1.13796e-28	HLX	H2.0 like homeobox
ENSG00000101294	-1.17785	down	1.60725e-08	2.48926e-07	HM13	histocompatibility minor 13
ENSG00000051128	-1.6209	down	1.27769e-14	4.11629e-13	HOMER3	homer scaffold protein 3
ENSG00000257017	-3.33432	down	1.35665e-43	4.79902e-41	HP	haptoglobin
ENSG00000113749	-3.05417	down	7.46329e-42	2.20005e-39	HRH2	histamine receptor H2
ENSG00000118960	-1.00201	down	1.28075e-06	1.47574e-05	HS1BP3	HCLS1 binding protein 3
ENSG00000099377	-1.52532	down	2.20879e-09	3.87185e-08	HSD3B7	hydroxy-delta-5-steroid dehydrogenase, 3 beta- and steroid delta-isomerase 7
ENSG00000119471	-2.07357	down	6.11093e-22	3.70151e-20	HSDL2	hydroxysteroid dehydrogenase like 2
ENSG00000102878	-1.14217	down	5.35881e-08	7.70579e-07	HSF4	heat shock transcription factor 4
ENSG00000283463	-2.06473	down	4.80435e-09	8.04684e-08	HSFX4	heat shock transcription factor family, X-linked member 4
ENSG00000204389	-2.48658	down	1.9011e-28	1.81755e-26	HSPA1A	heat shock protein family A (Hsp70) member 1A
ENSG00000173110	-3.44499	down	8.04824e-52	7.90829e-49	HSPA6	heat shock protein family A (Hsp70) member 6
ENSG00000169087	-1.31809	down	2.55733e-10	5.04253e-09	HSPBAP1	HSPB1 associated protein 1
ENSG00000090339	-1.07467	down	3.52574e-08	5.188e-07	ICAM1	intercellular adhesion molecule 1
ENSG00000076662	-1.87626	down	4.83653e-18	2.05634e-16	ICAM3	intercellular adhesion molecule 3
ENSG00000125968	-1.38644	down	2.38641e-08	3.58915e-07	ID1	inhibitor of DNA binding 1, HLH protein
ENSG00000188483	-1.77228	down	4.9679e-15	1.67048e-13	IER5L	immediate early response 5 like
ENSG00000244242	-1.56416	down	9.69456e-11	2.0149e-09	IFITM10	interferon induced transmembrane protein 10
ENSG00000185201	-2.73597	down	3.04564e-35	5.03441e-33	IFITM2	interferon induced transmembrane protein 2
ENSG00000142089	-1.80116	down	2.62583e-16	9.81881e-15	IFITM3	interferon induced transmembrane protein 3
ENSG00000142166	-1.42691	down	5.92013e-12	1.42656e-10	IFNAR1	interferon alpha and beta receptor subunit 1
ENSG00000159128	-1.39051	down	2.22421e-11	5.06302e-10	IFNGR2	interferon gamma receptor 2
ENSG00000006652	-2.02574	down	1.48674e-19	7.30446e-18	IFRD1	interferon related developmental regulator 1
ENSG00000140443	-1.07999	down	2.18334e-07	2.87114e-06	IGF1R	insulin like growth factor 1 receptor
ENSG00000197081	-1.18957	down	2.2971e-09	4.00679e-08	IGF2R	insulin like growth factor 2 receptor
ENSG00000140749	-1.427	down	3.48038e-12	8.58543e-11	IGSF6	immunoglobulin superfamily member 6
ENSG00000166130	-1.26625	down	3.87488e-09	6.5899e-08	IKBIP	IKBKB interacting protein
ENSG00000243646	-1.77131	down	5.79392e-18	2.43993e-16	IL10RB	interleukin 10 receptor subunit beta
ENSG00000131724	-2.22844	down	1.02702e-25	8.10932e-24	IL13RA1	interleukin 13 receptor subunit alpha 1
ENSG00000177663	-1.6465	down	3.92554e-15	1.33779e-13	IL17RA	interleukin 17 receptor A
ENSG00000115607	-1.20544	down	9.28096e-10	1.69754e-08	IL18RAP	interleukin 18 receptor accessory protein
ENSG00000115594	-2.95774	down	6.70225e-37	1.36256e-34	IL1R1	interleukin 1 receptor type 1
ENSG00000115590	-3.2048	down	4.87675e-49	3.08054e-46	IL1R2	interleukin 1 receptor type 2
ENSG00000196083	-1.03988	down	7.62584e-08	1.07216e-06	IL1RAP	interleukin 1 receptor accessory protein
ENSG00000136689	-2.34937	down	3.11035e-27	2.68355e-25	IL1RN	interleukin 1 receptor antagonist
ENSG00000197272	-2.2675	down	4.83204e-16	1.75852e-14	IL27	interleukin 27
ENSG00000077238	-1.50728	down	1.01092e-12	2.63329e-11	IL4R	interleukin 4 receptor
ENSG00000160712	-1.80795	down	1.50056e-16	5.7076e-15	IL6R	interleukin 6 receptor
ENSG00000141401	-1.78172	down	4.757e-15	1.60261e-13	IMPA2	inositol monophosphatase 2
ENSG00000106348	-1.83537	down	8.50483e-18	3.53941e-16	IMPDH1	inosine monophosphate dehydrogenase 1
ENSG00000257704	-1.60803	down	2.29962e-12	5.78568e-11	INAFM1	InaF motif containing 1
ENSG00000197852	-1.96215	down	5.46508e-19	2.53703e-17	INKA2	inka box actin regulator 2
ENSG00000068383	-1.12599	down	9.06601e-08	1.2686e-06	INPP5A	inositol polyphosphate-5-phosphatase A
ENSG00000248099	-2.20899	down	1.91114e-20	1.01508e-18	INSL3	insulin like 3
ENSG00000143624	-1.26136	down	1.52624e-09	2.72398e-08	INTS3	integrator complex subunit 3
ENSG00000176095	-1.14641	down	1.52005e-08	2.36457e-07	IP6K1	inositol hexakisphosphate kinase 1
ENSG00000130518	-1.32743	down	5.225e-08	7.53789e-07	IQCN	IQ motif containing N
ENSG00000072952	-2.85223	down	1.46259e-34	2.2692e-32	IRAG1	inositol 1,4,5-triphosphate receptor associated 1
ENSG00000090376	-1.70545	down	9.81125e-17	3.84771e-15	IRAK3	interleukin 1 receptor associated kinase 3
ENSG00000185507	-1.14046	down	1.39066e-08	2.17862e-07	IRF7	interferon regulatory factor 7
ENSG00000185950	-1.83864	down	4.5635e-19	2.12407e-17	IRS2	insulin receptor substrate 2
ENSG00000159556	-3.37835	down	1.65539e-36	3.14827e-34	ISL2	ISL LIM homeobox 2
ENSG00000161638	-1.27653	down	6.48666e-10	1.20388e-08	ITGA5	integrin subunit alpha 5
ENSG00000169896	-1.37652	down	1.96984e-11	4.50137e-10	ITGAM	integrin subunit alpha M
ENSG00000140678	-2.14571	down	8.49781e-25	6.28873e-23	ITGAX	integrin subunit alpha X
ENSG00000147166	-1.32775	down	6.53903e-06	6.53645e-05	ITGB1BP2	integrin subunit beta 1 binding protein 2
ENSG00000100605	-1.41621	down	1.54642e-11	3.54295e-10	ITPK1	inositol-tetrakisphosphate 1-kinase
ENSG00000086544	-1.07052	down	2.12685e-07	2.81148e-06	ITPKC	inositol-trisphosphate 3-kinase C
ENSG00000077684	-1.10887	down	3.18783e-08	4.70644e-07	JADE1	jade family PHD finger 1
ENSG00000105639	-1.60366	down	4.05472e-14	1.23012e-12	JAK3	Janus kinase 3
ENSG00000160593	-2.81831	down	1.07111e-36	2.12863e-34	JAML	junction adhesion molecule like
ENSG00000140044	-1.17965	down	1.50046e-09	2.68067e-08	JDP2	Jun dimerization protein 2
ENSG00000070495	-1.22754	down	6.33598e-10	1.17963e-08	JMJD6	jumonji domain containing 6, arginine demethylase and lysine hydroxylase
ENSG00000189159	-1.19545	down	4.04306e-09	6.82995e-08	JPT1	Jupiter microtubule associated homolog 1
ENSG00000130522	-1.14015	down	2.1087e-08	3.19868e-07	JUND	JunD proto-oncogene, AP-1 transcription factor subunit
ENSG00000103510	-1.02185	down	5.28025e-07	6.51722e-06	KAT8	lysine acetyltransferase 8
ENSG00000134152	-1.44804	down	5.43009e-12	1.31745e-10	KATNBL1	katanin regulatory subunit B1 like 1
ENSG00000189337	-2.60182	down	3.31283e-23	2.17822e-21	KAZN	kazrin, periplakin interacting protein
ENSG00000102057	-2.54432	down	3.60303e-24	2.54907e-22	KCND1	potassium voltage-gated channel subfamily D member 1
ENSG00000175538	-1.35428	down	2.3611e-10	4.67645e-09	KCNE3	potassium voltage-gated channel subfamily E regulatory subunit 3
ENSG00000135519	-1.42651	down	5.68536e-11	1.21299e-09	KCNH3	potassium voltage-gated channel subfamily H member 3
ENSG00000184611	-4.76888	down	5.31489e-46	2.29279e-43	KCNH7	potassium voltage-gated channel subfamily H member 7
ENSG00000157551	-3.59387	down	7.05556e-57	8.91369e-54	KCNJ15	potassium inwardly rectifying channel subfamily J member 15
ENSG00000123700	-1.91241	down	1.6231e-19	7.94351e-18	KCNJ2	potassium inwardly rectifying channel subfamily J member 2
ENSG00000173338	-2.15892	down	3.80932e-22	2.35578e-20	KCNK7	potassium two pore domain channel subfamily K member 7
ENSG00000124134	-1.61971	down	1.86747e-10	3.73642e-09	KCNS1	potassium voltage-gated channel modifier subfamily S member 1
ENSG00000100196	-1.7683	down	3.18421e-14	9.8117e-13	KDELR3	KDEL endoplasmic reticulum protein retention receptor 3
ENSG00000127663	-1.49453	down	3.26342e-13	9.03288e-12	KDM4B	lysine demethylase 4B
ENSG00000132510	-2.18057	down	1.57997e-24	1.14061e-22	KDM6B	lysine demethylase 6B
ENSG00000235750	-1.14454	down	2.56041e-08	3.83779e-07	KIAA0040	KIAA0040
ENSG00000170871	-1.24184	down	2.27058e-09	3.96835e-08	KIAA0232	KIAA0232
ENSG00000137177	-1.87853	down	6.80995e-19	3.1204e-17	KIF13A	kinesin family member 13A
ENSG00000186638	-1.43446	down	8.06607e-10	1.48454e-08	KIF24	kinesin family member 24
ENSG00000165115	-1.19087	down	1.73591e-08	2.68148e-07	KIF27	kinesin family member 27
ENSG00000243772	-1.00366	down	1.15725e-05	0.000109985	KIR2DL3	killer cell immunoglobulin like receptor, two Ig domains and long cytoplasmic tail 3
ENSG00000116014	-2.47843	down	4.16296e-11	9.10139e-10	KISS1R	KISS1 receptor
ENSG00000129911	-1.00451	down	1.38256e-06	1.58582e-05	KLF16	Kruppel like factor 16
ENSG00000102554	-1.37211	down	1.25626e-08	1.97859e-07	KLF5	Kruppel like factor 5
ENSG00000109466	-1.93931	down	1.27507e-19	6.28195e-18	KLHL2	kelch like family member 2
ENSG00000183762	-3.55238	down	1.08707e-46	4.93002e-44	KREMEN1	kringle containing transmembrane protein 1
ENSG00000108244	-3.35379	down	2.34307e-43	7.96959e-41	KRT23	keratin 23
ENSG00000174611	-2.17787	down	1.71528e-20	9.19337e-19	KY	kyphoscoliosis peptidase
ENSG00000005893	-1.35741	down	2.88958e-11	6.47756e-10	LAMP2	lysosomal associated membrane protein 2
ENSG00000188186	-1.9602	down	3.33157e-19	1.57977e-17	LAMTOR4	late endosomal/lysosomal adaptor, MAPK and MTOR activator 4
ENSG00000162511	-1.19324	down	5.49518e-09	9.12613e-08	LAPTM5	lysosomal protein transmembrane 5
ENSG00000086730	-1.97246	down	1.36813e-20	7.40002e-19	LAT2	linker for activation of T cells family member 2
ENSG00000143815	-1.16478	down	1.18097e-08	1.87167e-07	LBR	lamin B receptor
ENSG00000213398	-1.15811	down	1.10661e-07	1.52911e-06	LCAT	lecithin-cholesterol acyltransferase
ENSG00000204001	-4.46166	down	4.32086e-20	2.20239e-18	LCN8	lipocalin 8
ENSG00000214402	-1.06062	down	0.000272119	0.00178654	LCNL1	lipocalin like 1
ENSG00000165046	-1.69686	down	4.18788e-12	1.02591e-10	LETM2	leucine zipper and EF-hand containing transmembrane protein 2
ENSG00000171916	-2.44976	down	1.87668e-21	1.07769e-19	LGALS9C	galectin 9C
ENSG00000104974	-1.11384	down	1.31838e-07	1.80202e-06	LILRA1	leukocyte immunoglobulin like receptor A1
ENSG00000239998	-2.3785	down	3.29552e-28	3.10042e-26	LILRA2	leukocyte immunoglobulin like receptor A2
ENSG00000187116	-2.41705	down	1.82251e-28	1.75189e-26	LILRA5	leukocyte immunoglobulin like receptor A5
ENSG00000244482	-1.85857	down	6.23481e-18	2.61936e-16	LILRA6	leukocyte immunoglobulin like receptor A6
ENSG00000131042	-1.46716	down	8.44673e-13	2.21987e-11	LILRB2	leukocyte immunoglobulin like receptor B2
ENSG00000204577	-2.60128	down	1.16133e-33	1.68364e-31	LILRB3	leukocyte immunoglobulin like receptor B3
ENSG00000182541	-1.88319	down	1.95791e-20	1.03681e-18	LIMK2	LIM domain kinase 2
ENSG00000267796	-1.1692	down	2.88338e-08	4.29279e-07	LIN37	lin-37 DREAM MuvB core complex component
ENSG00000111052	-2.84048	down	1.26492e-37	2.86828e-35	LIN7A	lin-7 homolog A, crumbs cell polarity complex component
ENSG00000249662	-2.24586	down	8.56e-09	1.38392e-07	LINC02218	long intergenic non-protein coding RNA 2218
ENSG00000220008	-1.01253	down	1.23542e-06	1.42723e-05	LINGO3	leucine rich repeat and Ig domain containing 3
ENSG00000204020	-1.51775	down	5.92934e-11	1.262e-09	LIPN	lipase family member N
ENSG00000189067	-2.22548	down	1.61604e-25	1.25916e-23	LITAF	lipopolysaccharide induced TNF factor
ENSG00000165131	-3.99625	down	2.73517e-34	4.20669e-32	LLCFC1	LLLL and CFNLAS motif containing 1
ENSG00000113368	-1.88069	down	3.66803e-19	1.73004e-17	LMNB1	lamin B1
ENSG00000129038	-1.81913	down	1.42716e-10	2.90808e-09	LOXL1	lysyl oxidase like 1
ENSG00000064547	-2.39895	down	1.08905e-27	9.72827e-26	LPAR2	lysophosphatidic acid receptor 2
ENSG00000087253	-1.94717	down	4.03954e-19	1.89014e-17	LPCAT2	lysophosphatidylcholine acyltransferase 2
ENSG00000077454	-1.30512	down	3.33372e-10	6.48664e-09	LRCH4	leucine rich repeats and calponin homology domain containing 4
ENSG00000128011	-2.05147	down	1.24422e-20	6.77124e-19	LRFN1	leucine rich repeat and fibronectin type III domain containing 1
ENSG00000171236	-3.36987	down	4.48366e-51	4.17381e-48	LRG1	leucine rich alpha-2-glycoprotein 1
ENSG00000130881	-1.01664	down	1.30969e-06	1.50614e-05	LRP3	LDL receptor related protein 3
ENSG00000175489	-1.60459	down	4.53521e-15	1.53373e-13	LRRC25	leucine rich repeat containing 25
ENSG00000128594	-2.79358	down	9.29179e-33	1.24503e-30	LRRC4	leucine rich repeat containing 4
ENSG00000141294	-1.00343	down	0.000106845	0.000793351	LRRC46	leucine rich repeat containing 46
ENSG00000127399	-1.30164	down	6.6852e-09	1.09992e-07	LRRC61	leucine rich repeat containing 61
ENSG00000188906	-1.56745	down	2.36987e-13	6.6639e-12	LRRK2	leucine rich repeat kinase 2
ENSG00000161036	-1.76266	down	1.17515e-16	4.56811e-15	LRWD1	leucine rich repeats and WD repeat domain containing 1
ENSG00000130592	-1.40182	down	3.03468e-11	6.77707e-10	LSP1	lymphocyte specific protein 1
ENSG00000204482	-1.24496	down	3.01142e-09	5.18627e-08	LST1	leukocyte specific transcript 1
ENSG00000213903	-1.35097	down	8.67715e-11	1.81196e-09	LTB4R	leukotriene B4 receptor
ENSG00000111321	-1.32973	down	4.40191e-11	9.56469e-10	LTBR	lymphotoxin beta receptor
ENSG00000213316	-1.67611	down	7.01431e-11	1.48222e-09	LTC4S	leukotriene C4 synthase
ENSG00000240053	-1.26405	down	3.18966e-10	6.22e-09	LY6G5B	lymphocyte antigen 6 family member G5B
ENSG00000204421	-1.51466	down	8.0602e-05	0.000623626	LY6G6C	lymphocyte antigen 6 family member G6C
ENSG00000154589	-2.35472	down	4.38483e-25	3.32852e-23	LY96	lymphocyte antigen 96
ENSG00000144214	-1.10744	down	4.26879e-05	0.00035388	LYG1	lysozyme g1
ENSG00000273111	-1.6471	down	2.9667e-05	0.000257722	LYPD4	LY6/PLAUR domain containing 4
ENSG00000163155	-1.85855	down	6.30034e-13	1.6961e-11	LYSMD1	LysM domain containing 1
ENSG00000133800	-3.3938	down	1.18428e-30	1.35021e-28	LYVE1	lymphatic vessel endothelial hyaluronan receptor 1
ENSG00000113648	-1.0012	down	5.3575e-07	6.59875e-06	MACROH2A1	macroH2A.1 histone
ENSG00000099866	-2.58879	down	1.52927e-18	6.76206e-17	MADCAM1	mucosal vascular addressin cell adhesion molecule 1
ENSG00000090316	-1.40398	down	3.33962e-11	7.37426e-10	MAEA	macrophage erythroblast attacher, E3 ubiquitin ligase
ENSG00000187391	-2.12789	down	1.15504e-16	4.49983e-15	MAGI2	membrane associated guanylate kinase, WW and PDZ domain containing 2
ENSG00000111837	-2.86557	down	1.01148e-30	1.16169e-28	MAK	male germ cell associated kinase
ENSG00000177943	-1.03132	down	3.21677e-07	4.13782e-06	MAMDC4	MAM domain containing 4
ENSG00000111261	-3.0659	down	6.98858e-38	1.64809e-35	MANSC1	MANSC domain containing 1
ENSG00000101460	-1.72544	down	1.74498e-14	5.52119e-13	MAP1LC3A	microtubule associated protein 1 light chain 3 alpha
ENSG00000126934	-1.01392	down	7.20029e-07	8.71884e-06	MAP2K2	mitogen-activated protein kinase kinase 2
ENSG00000065559	-1.31903	down	3.30929e-10	6.44618e-09	MAP2K4	mitogen-activated protein kinase kinase 4
ENSG00000173327	-1.20178	down	4.33483e-09	7.28111e-08	MAP3K11	mitogen-activated protein kinase kinase kinase 11
ENSG00000198909	-1.20337	down	1.73173e-09	3.05376e-08	MAP3K3	mitogen-activated protein kinase kinase kinase 3
ENSG00000071054	-1.26391	down	7.19074e-10	1.32758e-08	MAP4K4	mitogen-activated protein kinase kinase kinase kinase 4
ENSG00000135525	-1.88757	down	7.25756e-13	1.93611e-11	MAP7	microtubule associated protein 7
ENSG00000112062	-1.21626	down	4.24634e-09	7.13926e-08	MAPK14	mitogen-activated protein kinase 14
ENSG00000102882	-1.01632	down	1.31581e-06	1.51219e-05	MAPK3	mitogen-activated protein kinase 3
ENSG00000084764	-1.53985	down	6.15044e-12	1.47203e-10	MAPRE3	microtubule associated protein RP/EB family member 3
ENSG00000277443	-1.84324	down	2.82046e-18	1.21672e-16	MARCKS	myristoylated alanine rich protein kinase C substrate
ENSG00000072518	-1.21736	down	2.97802e-09	5.13374e-08	MARK2	microtubule affinity regulating kinase 2
ENSG00000099308	-1.88333	down	3.26955e-18	1.4036e-16	MAST3	microtubule associated serine/threonine kinase 3
ENSG00000166987	-1.38675	down	2.17383e-11	4.95471e-10	MBD6	methyl-CpG binding domain protein 6
ENSG00000143797	-1.69062	down	3.10186e-14	9.57462e-13	MBOAT2	membrane bound O-acyltransferase domain containing 2
ENSG00000125505	-2.91941	down	2.07913e-40	5.48859e-38	MBOAT7	membrane bound O-acyltransferase domain containing 7
ENSG00000100294	-1.08896	down	3.57699e-07	4.57456e-06	MCAT	malonyl-CoA-acyl carrier protein transacylase
ENSG00000183019	-2.56818	down	4.14042e-29	4.13738e-27	MCEMP1	mast cell expressed membrane protein 1
ENSG00000053524	-2.3236	down	2.58843e-24	1.84603e-22	MCF2L2	MCF.2 cell line derived transforming sequence-like 2
ENSG00000090674	-1.55666	down	1.92451e-13	5.49901e-12	MCOLN1	mucolipin TRP cation channel 1
ENSG00000140563	-1.28798	down	3.76461e-11	8.2714e-10	MCTP2	multiple C2 and transmembrane domain containing 2
ENSG00000104973	-1.22631	down	2.7087e-09	4.6786e-08	MED25	mediator complex subunit 25
ENSG00000213999	-1.54344	down	3.72526e-13	1.02312e-11	MEF2B	myocyte enhancer factor 2B
ENSG00000103313	-1.65188	down	7.52556e-15	2.46947e-13	MEFV	MEFV innate immuity regulator, pyrin
ENSG00000106780	-1.39582	down	3.65538e-11	8.04138e-10	MEGF9	multiple EGF like domains 9
ENSG00000170439	-2.21153	down	5.43873e-07	6.68949e-06	METTL7B	methyltransferase like 7B
ENSG00000257335	-3.99685	down	4.37236e-66	1.54668e-62	MGAM	maltase-glucoamylase
ENSG00000261857	-2.16181	down	3.20528e-09	5.49872e-08	MIA	MIA SH3 domain containing
ENSG00000135596	-1.14731	down	7.4266e-09	1.214e-07	MICAL1	microtubule associated monooxygenase, calponin and LIM domain containing 1
ENSG00000133816	-1.17056	down	1.48507e-08	2.31219e-07	MICAL2	microtubule associated monooxygenase, calponin and LIM domain containing 2
ENSG00000167470	-2.0275	down	6.58907e-22	3.95054e-20	MIDN	midnolin
ENSG00000116691	-1.192	down	4.85641e-09	8.12634e-08	MIIP	migration and invasion inhibitory protein
ENSG00000271605	-1.14783	down	4.79846e-07	5.97678e-06	MILR1	mast cell immunoglobulin like receptor 1
ENSG00000079277	-1.54351	down	3.51952e-13	9.69622e-12	MKNK1	MAPK interacting serine/threonine kinase 1
ENSG00000075975	-1.17443	down	4.21654e-09	7.10266e-08	MKRN2	makorin ring finger protein 2
ENSG00000089693	-1.31157	down	1.79911e-10	3.6119e-09	MLF2	myeloid leukemia factor 2
ENSG00000168404	-1.14411	down	5.08009e-09	8.47655e-08	MLKL	mixed lineage kinase domain like pseudokinase
ENSG00000130382	-1.11599	down	5.38822e-08	7.73551e-07	MLLT1	MLLT1 super elongation complex subunit
ENSG00000196549	-2.862	down	1.2635e-37	2.86828e-35	MME	membrane metalloendopeptidase
ENSG00000008516	-3.43315	down	5.37066e-52	5.59423e-49	MMP25	matrix metallopeptidase 25
ENSG00000100985	-3.46633	down	2.05926e-48	1.21407e-45	MMP9	matrix metallopeptidase 9
ENSG00000163563	-2.04175	down	3.55549e-20	1.84416e-18	MNDA	myeloid cell nuclear differentiation antigen
ENSG00000172081	-1.43084	down	4.8605e-12	1.18087e-10	MOB3A	MOB kinase activator 3A
ENSG00000124615	-2.5068	down	4.2771e-19	1.99602e-17	MOCS1	molybdenum cofactor synthesis 1
ENSG00000154889	-1.32578	down	5.18008e-11	1.1146e-09	MPPE1	metallophosphoesterase 1
ENSG00000158887	-1.02327	down	6.44603e-06	6.4632e-05	MPZ	myelin protein zero
ENSG00000197965	-2.88169	down	2.59863e-37	5.67432e-35	MPZL1	myelin protein zero like 1
ENSG00000149573	-1.15452	down	5.981e-06	6.03113e-05	MPZL2	myelin protein zero like 2
ENSG00000160588	-1.88821	down	5.81027e-19	2.69022e-17	MPZL3	myelin protein zero like 3
ENSG00000204839	-1.80024	down	9.34714e-17	3.67384e-15	MROH6	maestro heat like repeat family member 6
ENSG00000086504	-1.11508	down	1.18782e-07	1.63103e-06	MRPL28	mitochondrial ribosomal protein L28
ENSG00000214787	-1.34861	down	1.39386e-09	2.49527e-08	MS4A4E	membrane spanning 4-domains A4E
ENSG00000188895	-1.213	down	4.10305e-09	6.92468e-08	MSL1	MSL complex subunit 1
ENSG00000005302	-1.27808	down	2.47839e-10	4.89233e-09	MSL3	MSL complex subunit 3
ENSG00000198736	-2.89011	down	6.86354e-38	1.64048e-35	MSRB1	methionine sulfoxide reductase B1
ENSG00000148450	-1.98128	down	2.64344e-18	1.14595e-16	MSRB2	methionine sulfoxide reductase B2
ENSG00000186205	-3.45555	down	2.53266e-48	1.445e-45	MTARC1	mitochondrial amidoxime reducing component 1
ENSG00000136371	-1.42321	down	3.7212e-10	7.18525e-09	MTHFS	methenyltetrahydrofolate synthetase
ENSG00000256618	-9.98252	down	2.09176e-27	1.84985e-25	MTRNR2L1	MT-RNR2 like 1
ENSG00000173171	-1.9157	down	3.8953e-18	1.66819e-16	MTX1	metaxin 1
ENSG00000185499	-1.1354	down	4.02128e-06	4.21603e-05	MUC1	mucin 1, cell surface associated
ENSG00000013364	-1.37915	down	2.88215e-11	6.46911e-10	MVP	major vault protein
ENSG00000183486	-1.60137	down	2.14611e-14	6.7302e-13	MX2	MX dynamin like GTPase 2
ENSG00000059728	-2.03615	down	7.10245e-22	4.22966e-20	MXD1	MAX dimerization protein 1
ENSG00000213347	-1.32235	down	9.60016e-11	1.99998e-09	MXD3	MAX dimerization protein 3
ENSG00000179820	-1.37375	down	2.50652e-11	5.66915e-10	MYADM	myeloid associated differentiation marker
ENSG00000134571	-2.92689	down	1.26075e-36	2.45042e-34	MYBPC3	myosin binding protein C3
ENSG00000133055	-3.81588	down	6.07533e-28	5.62588e-26	MYBPH	myosin binding protein H
ENSG00000133026	-1.17207	down	4.2614e-08	6.21523e-07	MYH10	myosin heavy chain 10
ENSG00000133392	-1.33542	down	4.19056e-11	9.14411e-10	MYH11	myosin heavy chain 11
ENSG00000198336	-1.15672	down	2.58508e-08	3.87148e-07	MYL4	myosin light chain 4
ENSG00000142347	-2.13395	down	1.91453e-23	1.27783e-21	MYO1F	myosin IF
ENSG00000099331	-1.02755	down	2.07682e-07	2.75771e-06	MYO9B	myosin IXB
ENSG00000173559	-2.51129	down	4.79226e-30	5.23214e-28	NABP1	nucleic acid binding protein 1
ENSG00000008130	-2.01313	down	2.86018e-20	1.49668e-18	NADK	NAD kinase
ENSG00000249437	-1.33712	down	5.15654e-11	1.11089e-09	NAIP	NLR family apoptosis inhibitory protein
ENSG00000105835	-2.62996	down	2.67431e-33	3.72444e-31	NAMPT	nicotinamide phosphoribosyltransferase
ENSG00000141562	-1.47016	down	5.24985e-13	1.41979e-11	NARF	nuclear prelamin A recognition factor
ENSG00000274180	-1.7228	down	2.20115e-16	8.30101e-15	NATD1	N-acetyltransferase domain containing 1
ENSG00000160796	-1.48779	down	7.30105e-13	1.94479e-11	NBEAL2	neurobeachin like 2
ENSG00000025770	-1.3842	down	1.09731e-11	2.55035e-10	NCAPH2	non-SMC condensin II complex subunit H2
ENSG00000158517	-2.28951	down	3.45857e-26	2.83202e-24	NCF1	neutrophil cytosolic factor 1
ENSG00000116701	-1.68393	down	1.09281e-15	3.82743e-14	NCF2	neutrophil cytosolic factor 2
ENSG00000100365	-2.83582	down	3.08799e-37	6.66065e-35	NCF4	neutrophil cytosolic factor 4
ENSG00000167566	-1.23834	down	3.07071e-09	5.2781e-08	NCKAP5L	NCK associated protein 5 like
ENSG00000125912	-1.27449	down	7.83768e-10	1.44401e-08	NCLN	nicalin
ENSG00000103154	-4.12772	down	2.35746e-59	4.16964e-56	NECAB2	N-terminal EF-hand calcium binding protein 2
ENSG00000110400	-1.16221	down	7.54656e-08	1.06186e-06	NECTIN1	nectin cell adhesion molecule 1
ENSG00000204386	-1.08122	down	1.13742e-07	1.57046e-06	NEU1	neuraminidase 1
ENSG00000235568	-2.05556	down	7.21449e-22	4.28197e-20	NFAM1	NFAT activating protein with ITAM motif 1
ENSG00000123405	-1.84456	down	1.2573e-16	4.84485e-15	NFE2	nuclear factor, erythroid 2
ENSG00000165030	-1.22974	down	3.73759e-10	7.20902e-09	NFIL3	nuclear factor, interleukin 3 regulated
ENSG00000188158	-2.1321	down	8.56734e-19	3.86686e-17	NHS	NHS actin remodeling regulator
ENSG00000204131	-1.49915	down	1.92373e-12	4.9169e-11	NHSL2	NHS like 2
ENSG00000135842	-2.34659	down	8.19979e-28	7.39947e-26	NIBAN1	niban apoptosis regulator 1
ENSG00000131669	-1.03034	down	8.41822e-07	1.00535e-05	NINJ1	ninjurin 1
ENSG00000167034	-1.95767	down	2.71474e-13	7.59741e-12	NKX3-1	NK3 homeobox 1
ENSG00000148826	-1.95152	down	1.50904e-18	6.68933e-17	NKX6-2	NK6 homeobox 2
ENSG00000196338	-1.58681	down	1.13563e-13	3.32e-12	NLGN3	neuroligin 3
ENSG00000091106	-1.91861	down	1.04855e-18	4.69511e-17	NLRC4	NLR family CARD domain containing 4
ENSG00000142405	-2.32996	down	6.05756e-25	4.55915e-23	NLRP12	NLR family pyrin domain containing 12
ENSG00000174885	-2.74432	down	2.08571e-35	3.48018e-33	NLRP6	NLR family pyrin domain containing 6
ENSG00000160703	-1.09659	down	2.76173e-07	3.59432e-06	NLRX1	NLR family member X1
ENSG00000086288	-1.83432	down	7.17937e-16	2.55496e-14	NME8	NME/NM23 family member 8
ENSG00000151014	-1.57089	down	6.95427e-11	1.47129e-09	NOCT	nocturnin
ENSG00000167207	-1.9144	down	3.93832e-20	2.02492e-18	NOD2	nucleotide binding oligomerization domain containing 2
ENSG00000140939	-1.67779	down	2.22801e-11	5.06515e-10	NOL3	nucleolar protein 3
ENSG00000148400	-2.34684	down	6.88952e-28	6.24897e-26	NOTCH1	notch receptor 1
ENSG00000286106	-1.23294	down	8.64086e-06	8.43903e-05	NOTCH2NLR	notch 2 N-terminal like R (pseudogene)
ENSG00000107281	-1.77466	down	2.6608e-16	9.9286e-15	NPDC1	neural proliferation, differentiation and control 1
ENSG00000215440	-1.13552	down	2.36987e-08	3.5673e-07	NPEPL1	aminopeptidase like 1
ENSG00000214967	-1.67883	down	5.63755e-08	8.06509e-07	NPIPA7	nuclear pore complex interacting protein family member A7
ENSG00000135838	-1.5324	down	6.07497e-12	1.4603e-10	NPL	N-acetylneuraminate pyruvate lyase
ENSG00000124588	-1.54075	down	1.25833e-12	3.25382e-11	NQO2	N-ribosyldihydronicotinamide:quinone reductase 2
ENSG00000148200	-1.7731	down	7.80132e-13	2.0656e-11	NR6A1	nuclear receptor subfamily 6 group A member 1
ENSG00000148572	-1.932	down	1.21172e-18	5.41204e-17	NRBF2	nuclear receptor binding factor 2
ENSG00000088833	-1.43227	down	6.70394e-12	1.59372e-10	NSFL1C	NSFL1 cofactor
ENSG00000179299	-3.46099	down	3.16431e-37	6.74303e-35	NSUN7	NOP2/Sun RNA methyltransferase family member 7
ENSG00000076685	-1.16681	down	1.04262e-08	1.66583e-07	NT5C2	5'-nucleotidase, cytosolic II
ENSG00000196358	-1.99739	down	7.25642e-21	4.01076e-19	NTNG2	netrin G2
ENSG00000163545	-1.58025	down	2.04308e-13	5.80032e-12	NUAK2	NUAK family kinase 2
ENSG00000198585	-1.04595	down	7.78855e-08	1.09417e-06	NUDT16	nudix hydrolase 16
ENSG00000133961	-1.49466	down	7.49157e-13	1.98954e-11	NUMB	NUMB endocytic adaptor protein
ENSG00000126883	-1.30918	down	1.09874e-10	2.27557e-09	NUP214	nucleoporin 214
ENSG00000180304	-1.53469	down	7.8252e-13	2.06882e-11	OAZ2	ornithine decarboxylase antizyme 2
ENSG00000122543	-1.01593	down	0.000190569	0.00131459	OCM	oncomodulin
ENSG00000177989	-1.53025	down	8.30592e-13	2.18611e-11	ODF3B	outer dense fiber of sperm tails 3B
ENSG00000119900	-1.25806	down	4.8172e-10	9.11249e-09	OGFRL1	opioid growth factor receptor like 1
ENSG00000152463	-5.15825	down	3.97877e-31	4.81559e-29	OLAH	oleoyl-ACP hydrolase
ENSG00000184221	-1.00309	down	1.29492e-06	1.49013e-05	OLIG1	oligodendrocyte transcription factor 1
ENSG00000126861	-1.85982	down	3.2012e-12	7.9522e-11	OMG	oligodendrocyte myelin glycoprotein
ENSG00000178814	-2.41609	down	1.721e-23	1.153e-21	OPLAH	5-oxoprolinase, ATP-hydrolysing
ENSG00000125510	-1.88969	down	1.40165e-16	5.35442e-15	OPRL1	opioid related nociceptin receptor 1
ENSG00000229314	-3.91068	down	2.6423e-46	1.16836e-43	ORM1	orosomucoid 1
ENSG00000135506	-1.04891	down	1.29347e-07	1.77071e-06	OS9	OS9 endoplasmic reticulum lectin
ENSG00000141447	-1.20681	down	2.61428e-08	3.91191e-07	OSBPL1A	oxysterol binding protein like 1A
ENSG00000130703	-1.34157	down	4.14937e-11	9.08291e-10	OSBPL2	oxysterol binding protein like 2
ENSG00000170909	-1.96856	down	4.26802e-20	2.18175e-18	OSCAR	osteoclast associated Ig-like receptor
ENSG00000140961	-1.844	down	1.35786e-14	4.36662e-13	OSGIN1	oxidative stress induced growth inhibitor 1
ENSG00000099985	-2.40979	down	6.6985e-28	6.13867e-26	OSM	oncostatin M
ENSG00000115507	-3.11983	down	2.71378e-27	2.37617e-25	OTX1	orthodenticle homeobox 1
ENSG00000162881	-2.44832	down	1.98677e-26	1.64977e-24	OXER1	oxoeicosanoid receptor 1
ENSG00000181631	-2.24999	down	8.98116e-26	7.12331e-24	P2RY13	purinergic receptor P2Y13
ENSG00000205022	-2.1259	down	3.99122e-09	6.76824e-08	PABPN1L	PABPN1 like, cytoplasmic
ENSG00000100266	-1.01508	down	2.99833e-06	3.22184e-05	PACSIN2	protein kinase C and casein kinase substrate in neurons 2
ENSG00000117115	-3.21338	down	9.57012e-46	3.76148e-43	PADI2	peptidyl arginine deiminase 2
ENSG00000159339	-1.36283	down	2.38536e-10	4.71922e-09	PADI4	peptidyl arginine deiminase 4
ENSG00000149269	-1.54478	down	2.30808e-13	6.50047e-12	PAK1	p21 (RAC1) activated kinase 1
ENSG00000180370	-1.15252	down	1.58413e-08	2.45776e-07	PAK2	p21 (RAC1) activated kinase 2
ENSG00000217930	-1.32415	down	7.08542e-10	1.30951e-08	PAM16	presequence translocase associated motor 16
ENSG00000125779	-1.62704	down	6.47607e-14	1.93157e-12	PANK2	pantothenate kinase 2
ENSG00000073150	-2.64917	down	2.22177e-31	2.76735e-29	PANX2	pannexin 2
ENSG00000100767	-2.72089	down	2.68295e-31	3.31841e-29	PAPLN	papilin, proteoglycan like sulfated glycoprotein
ENSG00000160781	-2.23142	down	4.74588e-21	2.64796e-19	PAQR6	progestin and adipoQ receptor family member 6
ENSG00000138964	-1.13566	down	1.20674e-08	1.90909e-07	PARVG	parvin gamma
ENSG00000183570	-3.18895	down	6.75284e-28	6.15657e-26	PCBP3	poly(rC) binding protein 3
ENSG00000161217	-1.00798	down	5.34513e-07	6.58811e-06	PCYT1A	phosphate cytidylyltransferase 1A, choline
ENSG00000196923	-1.74647	down	2.19771e-15	7.57717e-14	PDLIM7	PDZ and LIM domain 7
ENSG00000160209	-1.1062	down	1.71846e-07	2.30961e-06	PDXK	pyridoxal kinase
ENSG00000172367	-1.92986	down	4.59083e-10	8.70289e-09	PDZD3	PDZ domain containing 3
ENSG00000188305	-2.83333	down	1.74707e-35	2.9429e-33	PEAK3	PEAK family member 3
ENSG00000261371	-1.29334	down	7.31805e-10	1.34968e-08	PECAM1	platelet and endothelial cell adhesion molecule 1
ENSG00000197329	-1.19156	down	2.62764e-10	5.17539e-09	PELI1	pellino E3 ubiquitin protein ligase 1
ENSG00000123836	-1.25226	down	2.32342e-09	4.0487e-08	PFKFB2	6-phosphofructo-2-kinase/fructose-2,6-biphosphatase 2
ENSG00000170525	-1.89085	down	7.1182e-20	3.56656e-18	PFKFB3	6-phosphofructo-2-kinase/fructose-2,6-biphosphatase 3
ENSG00000114268	-2.72992	down	3.86105e-35	6.32318e-33	PFKFB4	6-phosphofructo-2-kinase/fructose-2,6-biphosphatase 4
ENSG00000148985	-1.22969	down	1.08348e-08	1.72334e-07	PGAP2	post-GPI attachment to proteins 2
ENSG00000129925	-1.1402	down	4.26249e-08	6.21523e-07	PGAP6	post-glycosylphosphatidylinositol attachment to proteins 6
ENSG00000142657	-1.483	down	1.00291e-11	2.33709e-10	PGD	phosphogluconate dehydrogenase
ENSG00000142102	-1.91389	down	2.37661e-19	1.1485e-17	PGGHG	protein-glucosylgalactosylhydroxylysine glucosidase
ENSG00000008438	-1.76272	down	9.12759e-15	2.97311e-13	PGLYRP1	peptidoglycan recognition protein 1
ENSG00000087157	-1.60519	down	1.42902e-14	4.57883e-13	PGS1	phosphatidylglycerophosphate synthase 1
ENSG00000112137	-1.33722	down	2.85513e-11	6.4166e-10	PHACTR1	phosphatase and actin regulator 1
ENSG00000134686	-2.50499	down	2.99253e-31	3.67562e-29	PHC2	polyhomeotic homolog 2
ENSG00000135365	-1.69706	down	3.78731e-16	1.39554e-14	PHF21A	PHD finger protein 21A
ENSG00000122733	-5.34873	down	8.7808e-41	2.35312e-38	PHF24	PHD finger protein 24
ENSG00000044446	-1.09055	down	6.35836e-08	9.01324e-07	PHKA2	phosphorylase kinase regulatory subunit alpha 2
ENSG00000173868	-2.18684	down	3.16631e-23	2.08964e-21	PHOSPHO1	phosphoethanolamine/phosphocholine phosphatase 1
ENSG00000124102	-2.8534	down	3.39904e-37	7.157e-35	PI3	peptidase inhibitor 3
ENSG00000073921	-1.08486	down	3.03756e-08	4.51094e-07	PICALM	phosphatidylinositol binding clathrin assembly protein
ENSG00000163964	-1.57165	down	4.15841e-13	1.13186e-11	PIGX	phosphatidylinositol glycan anchor biosynthesis class X
ENSG00000171608	-1.62046	down	2.27597e-14	7.1122e-13	PIK3CD	phosphatidylinositol-4,5-bisphosphate 3-kinase catalytic subunit delta
ENSG00000198355	-1.31473	down	1.59248e-10	3.21899e-09	PIM3	Pim-3 proto-oncogene, serine/threonine kinase
ENSG00000158828	-1.36456	down	5.70437e-11	1.21558e-09	PINK1	PTEN induced kinase 1
ENSG00000241878	-1.98892	down	3.26119e-20	1.69649e-18	PISD	phosphatidylserine decarboxylase
ENSG00000133328	-1.50753	down	3.12608e-08	4.623e-07	PLAAT2	phospholipase A and acyltransferase 2
ENSG00000011422	-2.40446	down	1.38689e-28	1.35525e-26	PLAUR	plasminogen activator, urokinase receptor
ENSG00000163803	-2.82974	down	1.2732e-35	2.1653e-33	PLB1	phospholipase B1
ENSG00000121316	-1.3681	down	5.19292e-11	1.116e-09	PLBD1	phospholipase B domain containing 1
ENSG00000137841	-1.16015	down	1.0554e-08	1.68474e-07	PLCB2	phospholipase C beta 2
ENSG00000126822	-1.02739	down	8.24018e-07	9.86757e-06	PLEKHG3	pleckstrin homology and RhoGEF domain containing G3
ENSG00000225190	-1.07872	down	2.92152e-07	3.78556e-06	PLEKHM1	pleckstrin homology and RUN domain containing M1
ENSG00000241839	-1.77167	down	2.30728e-16	8.68275e-15	PLEKHO2	pleckstrin homology domain containing O2
ENSG00000105355	-1.34565	down	9.20539e-11	1.92e-09	PLIN3	perilipin 3
ENSG00000167676	-3.16985	down	2.37175e-45	8.92533e-43	PLIN4	perilipin 4
ENSG00000214456	-3.27486	down	8.75529e-48	4.55455e-45	PLIN5	perilipin 5
ENSG00000173846	-1.72282	down	7.37595e-16	2.61965e-14	PLK3	polo like kinase 3
ENSG00000105520	-1.83616	down	1.81117e-18	7.94892e-17	PLPPR2	phospholipid phosphatase related 2
ENSG00000136040	-1.97497	down	1.65478e-20	8.89607e-19	PLXNC1	plexin C1
ENSG00000141744	-2.52788	down	1.83872e-09	3.23597e-08	PNMT	phenylethanolamine N-methyltransferase
ENSG00000180316	-2.2687	down	4.55096e-16	1.66307e-14	PNPLA1	patatin like phospholipase domain containing 1
ENSG00000164087	-1.98622	down	3.83868e-14	1.17262e-12	POC1A	POC1 centriolar protein A
ENSG00000127948	-1.31991	down	6.71899e-11	1.42322e-09	POR	cytochrome p450 oxidoreductase
ENSG00000138621	-2.69302	down	1.03831e-33	1.53039e-31	PPCDC	phosphopantothenoylcysteine decarboxylase
ENSG00000100034	-1.19782	down	8.61513e-09	1.39156e-07	PPM1F	protein phosphatase, Mg2+/Mn2+ dependent 1F
ENSG00000077157	-1.33893	down	2.78701e-10	5.4771e-09	PPP1R12B	protein phosphatase 1 regulatory subunit 12B
ENSG00000173281	-2.8247	down	5.30882e-37	1.09183e-34	PPP1R3B	protein phosphatase 1 regulatory subunit 3B
ENSG00000167393	-1.21397	down	1.00379e-07	1.39248e-06	PPP2R3B	protein phosphatase 2 regulatory subunit B''beta
ENSG00000066027	-1.12229	down	1.4267e-07	1.94407e-06	PPP2R5A	protein phosphatase 2 regulatory subunit B'alpha
ENSG00000154845	-1.44438	down	6.26966e-12	1.49651e-10	PPP4R1	protein phosphatase 4 regulatory subunit 1
ENSG00000133246	-1.62886	down	8.96614e-15	2.92591e-13	PRAM1	PML-RARA regulated adaptor molecule 1
ENSG00000165828	-1.48679	down	0.0135105	0.0459541	PRAP1	proline rich acidic protein 1
ENSG00000124126	-1.18965	down	1.31076e-09	2.35125e-08	PREX1	phosphatidylinositol-3,4,5-trisphosphate dependent Rac exchange factor 1
ENSG00000067606	-1.39343	down	2.84181e-10	5.5724e-09	PRKCZ	protein kinase C zeta
ENSG00000100462	-1.31347	down	5.23381e-10	9.827e-09	PRMT5	protein arginine methyltransferase 5
ENSG00000163421	-3.49469	down	4.71656e-49	3.08054e-46	PROK2	prokineticin 2
ENSG00000205352	-1.4976	down	1.5835e-12	4.07084e-11	PRR13	proline rich 13
ENSG00000283787	-1.88765	down	2.53422e-18	1.10401e-16	PRR33	proline rich 33
ENSG00000135378	-1.85241	down	4.16121e-16	1.52696e-14	PRRG4	proline rich and Gla domain 4
ENSG00000178226	-1.42405	down	3.55824e-09	6.06306e-08	PRSS36	serine protease 36
ENSG00000080815	-1.06146	down	5.36658e-08	7.7107e-07	PSEN1	presenilin 1
ENSG00000277791	-1.06716	down	1.36797e-07	1.86692e-06	PSMB3	proteasome 20S subunit beta 3
ENSG00000185627	-1.05294	down	3.44906e-07	4.42375e-06	PSMD13	proteasome 26S subunit, non-ATPase 13
ENSG00000159352	-1.04894	down	3.1604e-07	4.07419e-06	PSMD4	proteasome 26S subunit ubiquitin receptor, non-ATPase 4
ENSG00000125650	-1.03493	down	2.64318e-05	0.000231894	PSPN	persephin
ENSG00000140368	-1.55971	down	1.73822e-13	4.9828e-12	PSTPIP1	proline-serine-threonine phosphatase interacting protein 1
ENSG00000169403	-2.57223	down	1.99688e-31	2.50488e-29	PTAFR	platelet activating factor receptor
ENSG00000171862	-1.84217	down	9.29679e-18	3.84188e-16	PTEN	phosphatase and tensin homolog
ENSG00000148344	-2.04791	down	4.55597e-12	1.11147e-10	PTGES	prostaglandin E synthase
ENSG00000073756	-3.75768	down	4.53306e-59	7.28875e-56	PTGS2	prostaglandin-endoperoxide synthase 2
ENSG00000111679	-1.5372	down	4.88316e-13	1.32467e-11	PTPN6	protein tyrosine phosphatase non-receptor type 6
ENSG00000250254	-2.53295	down	1.5876e-18	7.00248e-17	PTTG2	pituitary tumor-transforming 2
ENSG00000089159	-1.52481	down	1.44654e-13	4.18739e-12	PXN	paxillin
ENSG00000103490	-1.32677	down	3.13311e-10	6.12324e-09	PYCARD	PYD and CARD domain containing
ENSG00000100504	-1.78322	down	4.54874e-16	1.66307e-14	PYGL	glycogen phosphorylase L
ENSG00000068976	-1.59451	down	3.41818e-12	8.46741e-11	PYGM	glycogen phosphorylase, muscle associated
ENSG00000115828	-2.01277	down	9.02503e-19	4.06172e-17	QPCT	glutaminyl-peptide cyclotransferase
ENSG00000116260	-1.07837	down	1.46886e-07	1.99998e-06	QSOX1	quiescin sulfhydryl oxidase 1
ENSG00000198858	-1.04109	down	1.14828e-06	1.33266e-05	R3HDM4	R3H domain containing 4
ENSG00000156675	-1.41534	down	6.18263e-12	1.47773e-10	RAB11FIP1	RAB11 family interacting protein 1
ENSG00000139832	-1.98794	down	1.76463e-19	8.59806e-18	RAB20	RAB20, member RAS oncogene family
ENSG00000169228	-2.53819	down	1.19089e-30	1.35021e-28	RAB24	RAB24, member RAS oncogene family
ENSG00000100228	-3.05528	down	2.13233e-32	2.77313e-30	RAB36	RAB36, member RAS oncogene family
ENSG00000105514	-2.26835	down	3.7399e-26	3.04827e-24	RAB3D	RAB3D, member RAS oncogene family
ENSG00000197562	-1.30597	down	1.17454e-09	2.11765e-08	RAB40C	RAB40C, member RAS oncogene family
ENSG00000171570	-1.05589	down	3.53521e-07	4.52768e-06	RAB4B-EGLN2	RAB4B-EGLN2 readthrough (NMD candidate)
ENSG00000132155	-1.02726	down	1.10361e-07	1.52616e-06	RAF1	Raf-1 proto-oncogene, serine/threonine kinase
ENSG00000144118	-1.25948	down	3.16839e-09	5.44071e-08	RALB	RAS like proto-oncogene B
ENSG00000017797	-1.05679	down	5.28847e-07	6.52281e-06	RALBP1	ralA binding protein 1
ENSG00000188559	-1.18962	down	1.07204e-08	1.70975e-07	RALGAPA2	Ral GTPase activating protein catalytic subunit alpha 2
ENSG00000165917	-1.17473	down	1.08607e-05	0.000104003	RAPSN	receptor associated protein of the synapse
ENSG00000131759	-1.7387	down	6.04445e-16	2.17293e-14	RARA	retinoic acid receptor alpha
ENSG00000171777	-2.55332	down	3.85073e-31	4.6971e-29	RASGRP4	RAS guanyl releasing protein 4
ENSG00000101265	-2.05145	down	8.19781e-22	4.83315e-20	RASSF2	Ras association domain family member 2
ENSG00000171174	-1.46446	down	7.02128e-10	1.29901e-08	RBKS	ribokinase
ENSG00000163694	-2.68438	down	5.55658e-35	9.01644e-33	RBM47	RNA binding motif protein 47
ENSG00000162444	-2.12564	down	1.45868e-21	8.48672e-20	RBP7	retinol binding protein 7
ENSG00000168214	-1.77967	down	1.95944e-17	7.96705e-16	RBPJ	recombination signal binding protein for immunoglobulin kappa J region
ENSG00000142552	-2.96769	down	6.16354e-41	1.67715e-38	RCN3	reticulocalbin 3
ENSG00000109047	-2.83007	down	4.44681e-17	1.78752e-15	RCVRN	recoverin
ENSG00000135437	-1.23928	down	8.76542e-09	1.41197e-07	RDH5	retinol dehydrogenase 5
ENSG00000054967	-1.39222	down	3.82612e-12	9.41205e-11	RELT	RELT TNF receptor
ENSG00000139890	-2.66059	down	1.5474e-33	2.20717e-31	REM2	RRAD and GEM like GTPase 2
ENSG00000102032	-1.20213	down	3.12439e-08	4.623e-07	RENBP	renin binding protein
ENSG00000169891	-1.58982	down	2.39681e-12	6.00459e-11	REPS2	RALBP1 associated Eps domain containing 2
ENSG00000087903	-2.3107	down	4.4068e-24	3.05659e-22	RFX2	regulatory factor X2
ENSG00000237441	-1.14446	down	1.36193e-08	2.1374e-07	RGL2	ral guanine nucleotide dissociation stimulator like 2
ENSG00000205517	-2.83928	down	1.76658e-20	9.43973e-19	RGL3	ral guanine nucleotide dissociation stimulator like 3
ENSG00000159496	-1.75656	down	3.13637e-16	1.1654e-14	RGL4	ral guanine nucleotide dissociation stimulator like 4
ENSG00000169220	-1.06391	down	1.16965e-07	1.61118e-06	RGS14	regulator of G protein signaling 14
ENSG00000116741	-3.16768	down	6.67665e-46	2.74628e-43	RGS2	regulator of G protein signaling 2
ENSG00000103269	-1.97175	down	7.14869e-15	2.35566e-13	RHBDL1	rhomboid like 1
ENSG00000177105	-1.71749	down	1.16415e-15	4.06119e-14	RHOG	ras homolog family member G
ENSG00000100599	-1.01602	down	1.66975e-07	2.25269e-06	RIN3	Ras and Rab interactor 3
ENSG00000169397	-1.4195	down	2.34043e-06	2.56635e-05	RNASE3	ribonuclease A family member 3
ENSG00000219200	-1.23408	down	8.4426e-09	1.36744e-07	RNASEK	ribonuclease K
ENSG00000135828	-1.15796	down	1.74549e-08	2.69394e-07	RNASEL	ribonuclease L
ENSG00000026297	-1.36653	down	2.98287e-11	6.67824e-10	RNASET2	ribonuclease T2
ENSG00000128482	-1.1829	down	4.58134e-06	4.73584e-05	RNF112	ring finger protein 112
ENSG00000082996	-1.13099	down	1.62123e-08	2.50872e-07	RNF13	ring finger protein 13
ENSG00000113269	-1.05302	down	2.08411e-07	2.76325e-06	RNF130	ring finger protein 130
ENSG00000181481	-1.14499	down	4.37055e-08	6.36229e-07	RNF135	ring finger protein 135
ENSG00000110315	-1.32534	down	4.91565e-10	9.27888e-09	RNF141	ring finger protein 141
ENSG00000137393	-1.0937	down	3.90587e-09	6.63623e-08	RNF144B	ring finger protein 144B
ENSG00000163162	-2.34919	down	8.65519e-29	8.5522e-27	RNF149	ring finger protein 149
ENSG00000145428	-2.07842	down	6.44146e-22	3.87517e-20	RNF175	ring finger protein 175
ENSG00000116514	-1.3115	down	1.13528e-10	2.34301e-09	RNF19B	ring finger protein 19B
ENSG00000101236	-1.92797	down	3.25754e-18	1.40185e-16	RNF24	ring finger protein 24
ENSG00000204618	-1.14759	down	7.81511e-08	1.09703e-06	RNF39	ring finger protein 39
ENSG00000145491	-2.2518	down	3.80923e-19	1.79186e-17	ROPN1L	rhophilin associated tail protein 1 like
ENSG00000092200	-2.19287	down	1.20005e-22	7.63498e-21	RPGRIP1	RPGR interacting protein 1
ENSG00000117676	-1.43615	down	7.26156e-12	1.71476e-10	RPS6KA1	ribosomal protein S6 kinase A1
ENSG00000025039	-2.00025	down	3.27682e-19	1.55799e-17	RRAGD	Ras related GTP binding D
ENSG00000052749	-2.252	down	4.28638e-24	2.99657e-22	RRP12	ribosomal RNA processing 12 homolog
ENSG00000155026	-1.03051	down	4.89665e-06	5.03529e-05	RSPH10B	radial spoke head 10 homolog B
ENSG00000130363	-1.4318	down	9.29203e-10	1.69781e-08	RSPH3	radial spoke head 3
ENSG00000022277	-1.15778	down	1.447e-08	2.25887e-07	RTF2	replication termination factor 2
ENSG00000133318	-1.88577	down	5.34386e-18	2.26659e-16	RTN3	reticulon 3
ENSG00000102445	-1.24099	down	3.85301e-10	7.41548e-09	RUBCNL	rubicon like autophagy enhancer
ENSG00000188282	-1.1569	down	2.1859e-06	2.41035e-05	RUFY4	RUN and FYVE domain containing 4
ENSG00000198853	-1.66111	down	1.7387e-12	4.46335e-11	RUSC2	RUN and SH3 domain containing 2
ENSG00000173080	-1.64762	down	1.90474e-05	0.000172235	RXFP4	relaxin family peptide/INSL5 receptor 4
ENSG00000186350	-1.53658	down	5.04073e-13	1.36532e-11	RXRA	retinoid X receptor alpha
ENSG00000160678	-1.18457	down	4.05216e-06	4.24027e-05	S100A1	S100 calcium binding protein A1
ENSG00000163191	-2.05618	down	8.25981e-21	4.55113e-19	S100A11	S100 calcium binding protein A11
ENSG00000163221	-2.36039	down	1.20474e-24	8.80503e-23	S100A12	S100 calcium binding protein A12
ENSG00000189171	-1.36552	down	5.77706e-08	8.23359e-07	S100A13	S100 calcium binding protein A13
ENSG00000143546	-2.45313	down	2.74053e-28	2.59207e-26	S100A8	S100 calcium binding protein A8
ENSG00000163220	-2.50359	down	1.13771e-28	1.11792e-26	S100A9	S100 calcium binding protein A9
ENSG00000125910	-1.58578	down	2.68075e-14	8.30375e-13	S1PR4	sphingosine-1-phosphate receptor 4
ENSG00000205307	-1.85819	down	8.52734e-18	3.54045e-16	SAP25	Sin3A associated protein 25
ENSG00000064932	-1.50533	down	3.98984e-14	1.2146e-12	SBNO2	strawberry notch homolog 2
ENSG00000164265	-1.34318	down	0.003951	0.0170318	SCGB3A2	secretoglobin family 3A member 2
ENSG00000151466	-1.55086	down	1.99366e-13	5.67824e-12	SCLT1	sodium channel and clathrin linker 1
ENSG00000284194	-1.68791	down	1.7181e-14	5.46548e-13	SCO2	synthesis of cytochrome C oxidase 2
ENSG00000137575	-1.017	down	5.05977e-07	6.27014e-06	SDCBP	syndecan binding protein
ENSG00000274529	-1.01266	down	6.34274e-05	0.000501717	SEBOX	SEBOX homeobox
ENSG00000141574	-2.11098	down	3.6792e-23	2.41015e-21	SECTM1	secreted and transmembrane 1
ENSG00000073169	-1.00483	down	2.28706e-07	3.00306e-06	SELENOO	selenoprotein O
ENSG00000188404	-1.37395	down	2.72235e-11	6.14161e-10	SELL	selectin L
ENSG00000110876	-1.31461	down	1.27333e-10	2.60665e-09	SELPLG	selectin P ligand
ENSG00000012171	-2.16815	down	7.29011e-15	2.39666e-13	SEMA3B	semaphorin 3B
ENSG00000196189	-2.06541	down	7.54182e-22	4.46127e-20	SEMA4A	semaphorin 4A
ENSG00000167680	-2.6412	down	8.76636e-25	6.46044e-23	SEMA6B	semaphorin 6B
ENSG00000168528	-1.72902	down	5.54388e-09	9.18115e-08	SERINC2	serine incorporator 2
ENSG00000197249	-2.19443	down	1.14098e-24	8.37368e-23	SERPINA1	serpin family A member 1
ENSG00000021355	-1.14208	down	5.22264e-08	7.53789e-07	SERPINB1	serpin family B member 1
ENSG00000167565	-1.8509	down	2.75567e-18	1.19168e-16	SERTAD3	SERTA domain containing 3
ENSG00000130766	-1.60197	down	3.22625e-14	9.92394e-13	SESN2	sestrin 2
ENSG00000175793	-1.97734	down	5.63381e-18	2.37817e-16	SFN	stratifin
ENSG00000144040	-1.23861	down	7.33366e-09	1.19991e-07	SFXN5	sideroflexin 5
ENSG00000118515	-1.16244	down	5.54194e-09	9.18115e-08	SGK1	serum/glucocorticoid regulated kinase 1
ENSG00000160999	-1.91175	down	1.00318e-16	3.92548e-15	SH2B2	SH2B adaptor protein 2
ENSG00000095370	-1.22205	down	9.85512e-09	1.57887e-07	SH2D3C	SH2 domain containing 3C
ENSG00000087266	-1.03419	down	1.28984e-07	1.76711e-06	SH3BP2	SH3 domain binding protein 2
ENSG00000164054	-1.06003	down	2.65355e-07	3.46883e-06	SHISA5	shisa family member 5
ENSG00000160410	-1.59659	down	3.34981e-14	1.02861e-12	SHKBP1	SH3KBP1 binding protein 1
ENSG00000164403	-2.07756	down	9.03103e-18	3.74079e-16	SHROOM1	shroom family member 1
ENSG00000268500	-1.84674	down	5.46718e-18	2.31335e-16	SIGLEC5	sialic acid binding Ig like lectin 5
ENSG00000105501	-1.3595	down	6.48285e-10	1.20388e-08	SIGLEC5	sialic acid binding Ig like lectin 5
ENSG00000168995	-1.44864	down	5.57856e-11	1.19308e-09	SIGLEC7	sialic acid binding Ig like lectin 7
ENSG00000129450	-1.14417	down	5.34291e-08	7.68919e-07	SIGLEC9	sialic acid binding Ig like lectin 9
ENSG00000116991	-2.55756	down	1.90177e-29	1.95562e-27	SIPA1L2	signal induced proliferation associated 1 like 2
ENSG00000198053	-2.15146	down	7.43083e-24	5.11397e-22	SIRPA	signal regulatory protein alpha
ENSG00000101307	-2.25121	down	2.77221e-25	2.13183e-23	SIRPB1	signal regulatory protein beta 1
ENSG00000196209	-2.06328	down	1.85414e-20	9.87779e-19	SIRPB2	signal regulatory protein beta 2
ENSG00000125900	-1.66837	down	2.74498e-06	2.9749e-05	SIRPD	signal regulatory protein delta
ENSG00000077463	-1.04645	down	5.09573e-07	6.30708e-06	SIRT6	sirtuin 6
ENSG00000204351	-1.00252	down	8.20184e-07	9.82832e-06	SKIV2L	Ski2 like RNA helicase
ENSG00000018280	-3.38238	down	1.80445e-50	1.51977e-47	SLC11A1	solute carrier family 11 member 1
ENSG00000146828	-2.22614	down	2.88688e-25	2.2104e-23	SLC12A9	solute carrier family 12 member 9
ENSG00000110446	-1.70212	down	1.31636e-15	4.57414e-14	SLC15A3	solute carrier family 15 member 3
ENSG00000139370	-1.1707	down	7.43884e-09	1.21487e-07	SLC15A4	solute carrier family 15 member 4
ENSG00000141526	-2.41659	down	1.44242e-29	1.50071e-27	SLC16A3	solute carrier family 16 member 3
ENSG00000170190	-1.29073	down	5.03685e-10	9.48742e-09	SLC16A5	solute carrier family 16 member 5
ENSG00000173638	-2.94892	down	1.85148e-39	4.61226e-37	SLC19A1	solute carrier family 19 member 1
ENSG00000175003	-3.83765	down	2.79816e-42	8.53295e-40	SLC22A1	solute carrier family 22 member 1
ENSG00000163393	-2.31505	down	8.62031e-26	6.93033e-24	SLC22A15	solute carrier family 22 member 15
ENSG00000110628	-2.56094	down	1.40319e-27	1.24715e-25	SLC22A18	solute carrier family 22 member 18
ENSG00000254827	-1.17878	down	2.09698e-05	0.000187604	SLC22A18AS	solute carrier family 22 member 18 antisense
ENSG00000197208	-3.33199	down	2.31297e-44	8.34888e-42	SLC22A4	solute carrier family 22 member 4
ENSG00000140090	-1.42946	down	1.43083e-10	2.91221e-09	SLC24A4	solute carrier family 24 member 4
ENSG00000197119	-1.44436	down	2.87351e-13	8.00375e-12	SLC25A29	solute carrier family 25 member 29
ENSG00000147454	-2.59612	down	3.19066e-33	4.40885e-31	SLC25A37	solute carrier family 25 member 37
ENSG00000160785	-1.5185	down	2.26655e-13	6.39369e-12	SLC25A44	solute carrier family 25 member 44
ENSG00000112053	-3.70911	down	2.25881e-40	5.79009e-38	SLC26A8	solute carrier family 26 member 8
ENSG00000164638	-1.31705	down	1.25592e-08	1.97859e-07	SLC29A4	solute carrier family 29 member 4
ENSG00000173262	-3.28595	down	8.80095e-22	5.17151e-20	SLC2A14	solute carrier family 2 member 14
ENSG00000059804	-1.88407	down	3.8792e-19	1.81993e-17	SLC2A3	solute carrier family 2 member 3
ENSG00000157800	-1.4434	down	7.91269e-12	1.86602e-10	SLC37A3	solute carrier family 37 member 3
ENSG00000167703	-2.00443	down	5.6872e-22	3.4686e-20	SLC43A2	solute carrier family 43 member 2
ENSG00000022567	-2.25553	down	6.10178e-25	4.57298e-23	SLC45A4	solute carrier family 45 member 4
ENSG00000169026	-1.46865	down	1.7818e-10	3.58121e-09	SLC49A3	solute carrier family 49 member 3
ENSG00000163959	-1.69644	down	4.59562e-14	1.38708e-12	SLC51A	solute carrier family 51 subunit alpha
ENSG00000117834	-2.57719	down	1.73703e-16	6.57879e-15	SLC5A9	solute carrier family 5 member 9
ENSG00000122490	-1.08052	down	1.83954e-07	2.45925e-06	SLC66A2	solute carrier family 66 member 2
ENSG00000131389	-1.37002	down	1.47251e-10	2.99016e-09	SLC6A6	solute carrier family 6 member 6
ENSG00000155465	-1.04965	down	5.3978e-07	6.64377e-06	SLC7A7	solute carrier family 7 member 7
ENSG00000183023	-1.68385	down	1.57998e-14	5.04423e-13	SLC8A1	solute carrier family 8 member A1
ENSG00000197818	-1.06622	down	1.94675e-08	2.97342e-07	SLC9A8	solute carrier family 9 member A8
ENSG00000124107	-4.11707	down	1.39162e-66	6.15338e-63	SLPI	secretory leukocyte peptidase inhibitor
ENSG00000084070	-1.25624	down	5.5121e-11	1.18316e-09	SMAP2	small ArfGAP2
ENSG00000082014	-1.3945	down	8.20114e-12	1.9289e-10	SMARCD3	SWI/SNF related, matrix associated, actin dependent regulator of chromatin, subfamily d, member 3
ENSG00000130768	-1.54236	down	1.07579e-06	1.25926e-05	SMPDL3B	sphingomyelin phosphodiesterase acid like 3B
ENSG00000086300	-1.04163	down	2.16017e-07	2.85126e-06	SNX10	sorting nexin 10
ENSG00000184557	-2.28689	down	7.1616e-27	6.00318e-25	SOCS3	suppressor of cytokine signaling 3
ENSG00000112096	-1.63196	down	4.25822e-14	1.28964e-12	SOD2	superoxide dismutase 2
ENSG00000137642	-1.52717	down	8.97034e-14	2.64431e-12	SORL1	sortilin related receptor 1
ENSG00000182310	-2.80917	down	4.31235e-24	3.00286e-22	SPACA6	sperm acrosome associated 6
ENSG00000158792	-2.36606	down	6.07055e-26	4.90273e-24	SPATA2L	spermatogenesis associated 2 like
ENSG00000185523	-2.91588	down	0.000155325	0.00110865	SPATA45	spermatogenesis associated 45
ENSG00000066336	-1.91997	down	1.02485e-18	4.60062e-17	SPI1	Spi-1 proto-oncogene
ENSG00000164808	-1.06624	down	2.69688e-08	4.02529e-07	SPIDR	scaffold protein involved in DNA repair
ENSG00000229453	-3.10248	down	1.54825e-08	2.40632e-07	SPINK8	serine peptidase inhibitor Kazal type 8 (putative)
ENSG00000166145	-1.70703	down	1.13998e-14	3.69284e-13	SPINT1	serine peptidase inhibitor, Kunitz type 1
ENSG00000096063	-1.33747	down	1.25064e-10	2.56613e-09	SRPK1	SRSF protein kinase 1
ENSG00000141298	-1.15413	down	2.43944e-09	4.2259e-08	SSH2	slingshot protein phosphatase 2
ENSG00000172830	-1.14517	down	1.15374e-08	1.83015e-07	SSH3	slingshot protein phosphatase 3
ENSG00000180953	-2.23679	down	1.39284e-22	8.7983e-21	ST20	suppressor of tumorigenicity 20
ENSG00000259332	-1.74457	down	1.11083e-14	3.60501e-13	ST20-MTHFS	ST20-MTHFS readthrough
ENSG00000157350	-1.34151	down	3.52411e-11	7.76226e-10	ST3GAL2	ST3 beta-galactoside alpha-2,3-sialyltransferase 2
ENSG00000064225	-1.3798	down	2.81421e-10	5.52441e-09	ST3GAL6	ST3 beta-galactoside alpha-2,3-sialyltransferase 6
ENSG00000070731	-2.67771	down	8.79766e-31	1.02371e-28	ST6GALNAC2	ST6 N-acetylgalactosaminide alpha-2,6-sialyltransferase 2
ENSG00000113532	-1.51514	down	2.46163e-13	6.91094e-12	ST8SIA4	ST8 alpha-N-acetyl-neuraminide alpha-2,8-sialyltransferase 4
ENSG00000010327	-1.13723	down	8.6745e-09	1.3986e-07	STAB1	stabilin 1
ENSG00000214530	-2.37222	down	2.67638e-27	2.35508e-25	STARD10	StAR related lipid transfer domain containing 10
ENSG00000126561	-1.40654	down	1.24847e-11	2.87898e-10	STAT5A	signal transducer and activator of transcription 5A
ENSG00000173757	-1.04226	down	1.51996e-07	2.06163e-06	STAT5B	signal transducer and activator of transcription 5B
ENSG00000127954	-3.28303	down	3.2629e-45	1.20231e-42	STEAP4	STEAP4 metalloreductase
ENSG00000104915	-1.54972	down	2.78941e-13	7.79405e-12	STX10	syntaxin 10
ENSG00000166900	-2.52352	down	5.2173e-31	6.15189e-29	STX3	syntaxin 3
ENSG00000127952	-1.51219	down	3.16309e-11	7.01951e-10	STYXL1	serine/threonine/tyrosine interacting like 1
ENSG00000196562	-1.70312	down	6.94467e-16	2.47642e-14	SULF2	sulfatase 2
ENSG00000196502	-1.60378	down	4.04214e-14	1.22841e-12	SULT1A1	sulfotransferase family 1A member 1
ENSG00000197165	-1.31222	down	9.28923e-08	1.29471e-06	SULT1A2	sulfotransferase family 1A member 2
ENSG00000173597	-2.26196	down	1.92412e-24	1.38341e-22	SULT1B1	sulfotransferase family 1B member 1
ENSG00000099994	-1.80842	down	3.04939e-09	5.24656e-08	SUSD2	sushi domain containing 2
ENSG00000139351	-1.03673	down	1.05311e-06	1.23439e-05	SYCP3	synaptonemal complex protein 3
ENSG00000102003	-1.63678	down	6.96736e-09	1.14103e-07	SYP	synaptophysin
ENSG00000013810	-1.4984	down	6.07666e-12	1.4603e-10	TACC3	transforming acidic coiled-coil containing protein 3
ENSG00000184292	-2.47393	down	8.64652e-11	1.8077e-09	TACSTD2	tumor associated calcium signal transducer 2
ENSG00000177156	-1.63898	down	8.18009e-14	2.41942e-12	TALDO1	transaldolase 1
ENSG00000231925	-1.10728	down	5.45735e-08	7.8284e-07	TAPBP	TAP binding protein
ENSG00000221937	-3.49087	down	5.55388e-11	1.18924e-09	TAS2R40	taste 2 receptor member 40
ENSG00000120280	-1.30209	down	5.58881e-11	1.19383e-09	TASL	TLR adaptor interacting with endolysosomal SLC15A4
ENSG00000169221	-1.11248	down	3.113e-08	4.61522e-07	TBC1D10B	TBC1 domain family member 10B
ENSG00000274512	-2.00563	down	1.99939e-18	8.75327e-17	TBC1D3L	TBC1 domain family member 3L
ENSG00000198933	-1.77923	down	1.37773e-16	5.27446e-15	TBKBP1	TBK1 binding protein 1
ENSG00000101849	-1.24524	down	6.45921e-10	1.2013e-08	TBL1X	transducin beta like 1 X-linked
ENSG00000059377	-1.05151	down	1.89608e-07	2.52911e-06	TBXAS1	thromboxane A synthase 1
ENSG00000173991	-1.67518	down	2.35255e-10	4.66474e-09	TCAP	titin-cap
ENSG00000110719	-1.66278	down	4.05733e-15	1.37739e-13	TCIRG1	T cell immune regulator 1, ATPase H+ transporting V0 subunit a3
ENSG00000134827	-1.06471	down	0.000137499	0.000992629	TCN1	transcobalamin 1
ENSG00000196663	-1.67315	down	6.95259e-15	2.30282e-13	TECPR2	tectonin beta-propeller repeat containing 2
ENSG00000167014	-4.31009	down	8.9274e-14	2.63604e-12	TERB2	telomere repeat binding bouquet formation protein 2
ENSG00000168769	-1.45289	down	8.85916e-13	2.32136e-11	TET2	tet methylcytosine dioxygenase 2
ENSG00000283268	-2.37833	down	5.08983e-05	0.000414283	TEX54	testis expressed 54
ENSG00000112561	-2.10289	down	4.33092e-22	2.66902e-20	TFEB	transcription factor EB
ENSG00000163235	-2.9012	down	6.7556e-35	1.08624e-32	TGFA	transforming growth factor alpha
ENSG00000125780	-3.07495	down	2.55095e-33	3.58085e-31	TGM3	transglutaminase 3
ENSG00000178726	-2.50523	down	3.48536e-30	3.85285e-28	THBD	thrombomodulin
ENSG00000169231	-1.51201	down	2.6109e-12	6.53167e-11	THBS3	thrombospondin 3
ENSG00000130775	-1.23014	down	1.58586e-10	3.21296e-09	THEMIS2	thymocyte selection associated family member 2
ENSG00000144115	-1.14499	down	1.48164e-06	1.69287e-05	THNSL2	threonine synthase like 2
ENSG00000173825	-1.95653	down	7.04354e-19	3.2108e-17	TIGD3	tigger transposable element derived 3
ENSG00000035862	-1.81387	down	7.01351e-18	2.93258e-16	TIMP2	TIMP metallopeptidase inhibitor 2
ENSG00000163931	-1.5918	down	1.25887e-14	4.06307e-13	TKT	transketolase
ENSG00000140332	-2.40645	down	2.3266e-29	2.37865e-27	TLE3	TLE family member 3, transcriptional corepressor
ENSG00000174125	-1.00416	down	1.18671e-07	1.63087e-06	TLR1	toll like receptor 1
ENSG00000137462	-1.79723	down	8.57018e-19	3.86686e-17	TLR2	toll like receptor 2
ENSG00000136869	-2.17515	down	2.62802e-24	1.86674e-22	TLR4	toll like receptor 4
ENSG00000174130	-1.91528	down	1.88453e-19	9.13198e-18	TLR6	toll like receptor 6
ENSG00000101916	-1.50472	down	1.57129e-12	4.04532e-11	TLR8	toll like receptor 8
ENSG00000239732	-1.30642	down	1.82736e-08	2.81048e-07	TLR9	toll like receptor 9
ENSG00000167608	-1.87596	down	4.63382e-15	1.56409e-13	TMC4	transmembrane channel like 4
ENSG00000172765	-1.43209	down	7.08436e-12	1.67964e-10	TMCC1	transmembrane and coiled-coil domain family 1
ENSG00000057704	-1.07836	down	1.07608e-08	1.71465e-07	TMCC3	transmembrane and coiled-coil domain family 3
ENSG00000189077	-1.90721	down	3.25987e-19	1.55411e-17	TMEM120A	transmembrane protein 120A
ENSG00000183307	-2.44673	down	2.63071e-26	2.16416e-24	TMEM121B	transmembrane protein 121B
ENSG00000006118	-1.97191	down	1.78312e-18	7.84527e-17	TMEM132A	transmembrane protein 132A
ENSG00000180061	-1.52036	down	5.9222e-10	1.10492e-08	TMEM150B	transmembrane protein 150B
ENSG00000170006	-1.30824	down	4.03334e-10	7.74567e-09	TMEM154	transmembrane protein 154
ENSG00000002933	-1.66501	down	2.37475e-15	8.13996e-14	TMEM176A	transmembrane protein 176A
ENSG00000106565	-1.27637	down	3.8797e-11	8.51368e-10	TMEM176B	transmembrane protein 176B
ENSG00000278558	-2.3314	down	7.02585e-14	2.08851e-12	TMEM191B	transmembrane protein 191B
ENSG00000206140	-1.78427	down	1.37674e-10	2.80859e-09	TMEM191C	transmembrane protein 191C
ENSG00000160055	-1.2001	down	2.03854e-08	3.10824e-07	TMEM234	transmembrane protein 234
ENSG00000187066	-2.10029	down	4.60115e-11	9.97311e-10	TMEM262	transmembrane protein 262
ENSG00000281106	-2.07184	down	5.01919e-17	1.99942e-15	TMEM272	transmembrane protein 272
ENSG00000151715	-2.65587	down	4.48639e-24	3.09964e-22	TMEM45B	transmembrane protein 45B
ENSG00000165071	-1.74276	down	6.11158e-16	2.18817e-14	TMEM71	transmembrane protein 71
ENSG00000180089	-1.15786	down	1.84625e-07	2.46636e-06	TMEM86B	transmembrane protein 86B
ENSG00000167874	-2.90522	down	1.90278e-32	2.51153e-30	TMEM88	transmembrane protein 88
ENSG00000133687	-2.83687	down	6.37206e-28	5.86993e-26	TMTC1	transmembrane O-mannosyltransferase targeting cadherins 1
ENSG00000185215	-1.56774	down	2.4002e-14	7.48717e-13	TNFAIP2	TNF alpha induced protein 2
ENSG00000123610	-2.45111	down	1.29096e-23	8.78201e-22	TNFAIP6	TNF alpha induced protein 6
ENSG00000163154	-1.16272	down	2.31151e-08	3.4854e-07	TNFAIP8L2	TNF alpha induced protein 8 like 2
ENSG00000173535	-3.27201	down	2.81293e-47	1.34466e-44	TNFRSF10C	TNF receptor superfamily member 10c
ENSG00000006327	-1.43149	down	1.60817e-09	2.86154e-08	TNFRSF12A	TNF receptor superfamily member 12A
ENSG00000067182	-2.17227	down	1.57798e-24	1.14061e-22	TNFRSF1A	TNF receptor superfamily member 1A
ENSG00000028137	-1.25072	down	4.51184e-10	8.58997e-09	TNFRSF1B	TNF receptor superfamily member 1B
ENSG00000049249	-1.92686	down	1.14777e-15	4.01199e-14	TNFRSF9	TNF receptor superfamily member 9
ENSG00000102524	-1.02645	down	2.01066e-07	2.67589e-06	TNFSF13B	TNF superfamily member 13b
ENSG00000125735	-1.29282	down	1.86112e-10	3.72793e-09	TNFSF14	TNF superfamily member 14
ENSG00000145901	-1.23507	down	1.36861e-09	2.45255e-08	TNIP1	TNFAIP3 interacting protein 1
ENSG00000130598	-2.23855	down	1.15219e-23	7.86823e-22	TNNI2	troponin I2, fast skeletal type
ENSG00000105048	-1.97261	down	1.23648e-17	5.07418e-16	TNNT1	troponin T1, slow skeletal type
ENSG00000100284	-1.73802	down	2.32498e-16	8.73077e-15	TOM1	target of myb1 membrane trafficking protein
ENSG00000169905	-1.12026	down	2.62904e-08	3.93067e-07	TOR1AIP2	torsin 1A interacting protein 2
ENSG00000124191	-1.64745	down	6.57299e-09	1.08347e-07	TOX2	TOX high mobility group box family member 2
ENSG00000175274	-1.38807	down	1.16122e-10	2.39376e-09	TP53I11	tumor protein p53 inducible protein 11
ENSG00000078804	-1.23288	down	1.46388e-08	2.28321e-07	TP53INP2	tumor protein p53 inducible nuclear protein 2
ENSG00000162341	-1.41947	down	4.5239e-11	9.8177e-10	TPCN2	two pore segment channel 2
ENSG00000101150	-1.74741	down	3.20006e-16	1.18409e-14	TPD52L2	TPD52 like 2
ENSG00000169902	-3.00487	down	7.69325e-36	1.37445e-33	TPST1	tyrosylprotein sulfotransferase 1
ENSG00000170638	-1.00525	down	2.1722e-07	2.86205e-06	TRABD	TraB domain containing
ENSG00000146826	-1.02883	down	1.85847e-07	2.48081e-06	TRAPPC14	trafficking protein particle complex subunit 14
ENSG00000124731	-3.16236	down	1.07255e-46	4.93002e-44	TREM1	triggering receptor expressed on myeloid cells 1
ENSG00000112195	-1.23192	down	8.30237e-09	1.34843e-07	TREML2	triggering receptor expressed on myeloid cells like 2
ENSG00000173334	-3.3554	down	2.81764e-49	1.99342e-46	TRIB1	tribbles pseudokinase 1
ENSG00000101255	-1.01326	down	8.23528e-06	8.0652e-05	TRIB3	tribbles pseudokinase 3
ENSG00000121060	-2.0162	down	3.1891e-21	1.8021e-19	TRIM25	tripartite motif containing 25
ENSG00000204713	-1.15412	down	3.52888e-08	5.1883e-07	TRIM27	tripartite motif containing 27
ENSG00000146054	-1.36089	down	2.04791e-08	3.11053e-07	TRIM7	tripartite motif containing 7
ENSG00000087077	-1.35139	down	1.63066e-09	2.89432e-08	TRIP6	thyroid hormone receptor interactor 6
ENSG00000119121	-2.87254	down	9.81888e-37	1.97348e-34	TRPM6	transient receptor potential cation channel subfamily M member 6
ENSG00000170892	-2.78614	down	2.50346e-36	4.61236e-34	TSEN34	tRNA splicing endonuclease subunit 34
ENSG00000121297	-1.2566	down	5.33531e-08	7.6845e-07	TSHZ3	teashirt zinc finger homeobox 3
ENSG00000126467	-1.16915	down	0.00125032	0.00654852	TSKS	testis specific serine kinase substrate
ENSG00000130167	-3.53529	down	9.30311e-48	4.70126e-45	TSPAN16	tetraspanin 16
ENSG00000100300	-1.35058	down	7.11323e-11	1.49954e-09	TSPO	translocator protein
ENSG00000174521	-1.49346	down	0.000556452	0.00331268	TTC9B	tetratricopeptide repeat domain 9B
ENSG00000135912	-1.32658	down	3.39264e-10	6.59403e-09	TTLL4	tubulin tyrosine ligase like 4
ENSG00000167552	-2.50651	down	1.56871e-29	1.62256e-27	TUBA1A	tubulin alpha 1a
ENSG00000143367	-1.05042	down	1.59103e-05	0.000146489	TUFT1	tuftelin 1
ENSG00000083223	-1.42799	down	2.31507e-12	5.81629e-11	TUT7	terminal uridylyl transferase 7
ENSG00000233608	-4.61942	down	2.98516e-23	1.97747e-21	TWIST2	twist family bHLH transcription factor 2
ENSG00000136810	-1.02377	down	1.25111e-06	1.44441e-05	TXN	thioredoxin
ENSG00000105397	-1.31203	down	1.20175e-10	2.47155e-09	TYK2	tyrosine kinase 2
ENSG00000025708	-1.50325	down	4.8518e-12	1.18038e-10	TYMP	thymidine phosphorylase
ENSG00000011600	-1.47658	down	1.09194e-12	2.84016e-11	TYROBP	transmembrane immune signaling adaptor TYROBP
ENSG00000275895	-2.12783	down	1.60868e-13	4.62646e-12	U2AF1L5	U2 small nuclear RNA auxiliary factor 1 like 5
ENSG00000185262	-1.48092	down	9.2413e-13	2.41739e-11	UBALD2	UBA like domain containing 2
ENSG00000119048	-1.80917	down	4.80967e-17	1.92463e-15	UBE2B	ubiquitin conjugating enzyme E2 B
ENSG00000072401	-1.38199	down	5.53682e-11	1.18703e-09	UBE2D1	ubiquitin conjugating enzyme E2 D1
ENSG00000107341	-1.43685	down	1.11316e-11	2.57702e-10	UBE2R2	ubiquitin conjugating enzyme E2 R2
ENSG00000165886	-2.0727	down	8.58458e-20	4.28914e-18	UBTD1	ubiquitin domain containing 1
ENSG00000215114	-1.28771	down	1.06893e-09	1.9371e-08	UBXN2B	UBX domain protein 2B
ENSG00000177169	-1.50674	down	3.06471e-13	8.52289e-12	ULK1	unc-51 like autophagy activating kinase 1
ENSG00000113763	-2.14934	down	1.22523e-16	4.74194e-15	UNC5A	unc-5 netrin receptor A
ENSG00000110057	-1.05902	down	9.51186e-08	1.32365e-06	UNC93B1	unc-93 homolog B1, TLR signaling regulator
ENSG00000243566	-1.92099	down	4.166e-13	1.13186e-11	UPK3B	uroplakin 3B
ENSG00000267368	-1.00344	down	1.1768e-07	1.61851e-06	UPK3BL1	uroplakin 3B like 1
ENSG00000183696	-1.32195	down	3.15576e-11	7.01507e-10	UPP1	uridine phosphorylase 1
ENSG00000103005	-1.80714	down	2.53844e-17	1.0274e-15	USB1	U6 snRNA biogenesis phosphodiesterase 1
ENSG00000135655	-1.21108	down	1.28786e-09	2.31724e-08	USP15	ubiquitin specific peptidase 15
ENSG00000170832	-1.12759	down	2.35376e-08	3.54608e-07	USP32	ubiquitin specific peptidase 32
ENSG00000114316	-1.17069	down	1.10549e-08	1.75519e-07	USP4	ubiquitin specific peptidase 4
ENSG00000049247	-1.22165	down	2.04452e-08	3.11044e-07	UTS2	urotensin 2
ENSG00000125753	-1.80664	down	4.56964e-17	1.83273e-15	VASP	vasodilator stimulated phosphoprotein
ENSG00000100483	-1.26773	down	2.89704e-09	4.99902e-08	VCPKMT	valosin containing protein lysine methyltransferase
ENSG00000112715	-1.01617	down	2.19541e-06	2.41933e-05	VEGFA	vascular endothelial growth factor A
ENSG00000151650	-1.62531	down	2.50138e-14	7.77537e-13	VENTX	VENT homeobox
ENSG00000062716	-1.82034	down	2.27438e-17	9.22638e-16	VMP1	vacuole membrane protein 1
ENSG00000112299	-1.7158	down	1.92369e-14	6.07578e-13	VNN1	vanin 1
ENSG00000112303	-2.88828	down	2.13201e-37	4.71362e-35	VNN2	vanin 2
ENSG00000093134	-3.6541	down	4.66422e-57	6.87467e-54	VNN3	vanin 3
ENSG00000167987	-1.04969	down	6.84199e-07	8.31142e-06	VPS37C	VPS37C subunit of ESCRT-I
ENSG00000075399	-1.55732	down	1.81802e-13	5.20314e-12	VPS9D1	VPS9 domain containing 1
ENSG00000155659	-1.36661	down	7.83713e-09	1.27756e-07	VSIG4	V-set and immunoglobulin domain containing 4
ENSG00000107738	-2.03997	down	6.35037e-22	3.83341e-20	VSIR	V-set immunoregulatory receptor
ENSG00000189068	-1.54087	down	5.58277e-12	1.35264e-10	VSTM1	V-set and transmembrane domain containing 1
ENSG00000015285	-1.35026	down	1.12572e-10	2.326e-09	WAS	WASP actin nucleation promoting factor
ENSG00000163625	-2.57093	down	1.30108e-30	1.46575e-28	WDFY3	WD repeat and FYVE domain containing 3
ENSG00000127578	-2.35382	down	1.15355e-16	4.49983e-15	WFIKKN1	WAP, follistatin/kazal, immunoglobulin, kunitz and netrin domain containing 1
ENSG00000116729	-1.9342	down	6.77151e-19	3.11085e-17	WLS	Wnt ligand secretion mediator
ENSG00000047644	-1.01681	down	1.25315e-06	1.44582e-05	WWC3	WWC family member 3
ENSG00000198373	-1.31356	down	1.82628e-10	3.66229e-09	WWP2	WW domain containing E3 ubiquitin protein ligase 2
ENSG00000172967	-3.27524	down	1.78078e-19	8.65294e-18	XKR3	XK related 3
ENSG00000158156	-1.97513	down	6.49781e-21	3.60272e-19	XKR8	XK related 8
ENSG00000169180	-2.40987	down	3.47259e-29	3.50969e-27	XPO6	exportin 6
ENSG00000058799	-1.76488	down	5.63989e-16	2.03577e-14	YIPF1	Yip1 domain family member 1
ENSG00000090238	-2.05827	down	5.14489e-22	3.15964e-20	YPEL3	yippee like 3
ENSG00000114853	-1.61671	down	7.9708e-13	2.10104e-11	ZBTB47	zinc finger and BTB domain containing 47
ENSG00000204859	-1.13593	down	9.15215e-09	1.47158e-07	ZBTB48	zinc finger and BTB domain containing 48
ENSG00000014164	-1.13474	down	5.64059e-08	8.06509e-07	ZC3H3	zinc finger CCCH-type containing 3
ENSG00000204160	-2.40236	down	1.79141e-28	1.7314e-26	ZDHHC18	zinc finger DHHC-type palmitoyltransferase 18
ENSG00000163958	-3.83063	down	5.43539e-48	2.9132e-45	ZDHHC19	zinc finger DHHC-type palmitoyltransferase 19
ENSG00000185650	-1.19653	down	1.15895e-09	2.09166e-08	ZFP36L1	ZFP36 ring finger protein like 1
ENSG00000039319	-1.12321	down	3.17131e-08	4.68596e-07	ZFYVE16	zinc finger FYVE-type containing 16
ENSG00000141497	-1.42358	down	3.43549e-10	6.66997e-09	ZMYND15	zinc finger MYND-type containing 15
ENSG00000152926	-1.21025	down	4.38396e-09	7.35666e-08	ZNF117	zinc finger protein 117
ENSG00000010539	-1.12099	down	5.60787e-08	8.03129e-07	ZNF200	zinc finger protein 200
ENSG00000165804	-1.45218	down	8.26489e-11	1.73406e-09	ZNF219	zinc finger protein 219
ENSG00000160961	-2.04051	down	3.05358e-22	1.89504e-20	ZNF333	zinc finger protein 333
ENSG00000131061	-1.47979	down	1.17852e-10	2.42661e-09	ZNF341	zinc finger protein 341
ENSG00000197013	-1.00324	down	1.02304e-06	1.20069e-05	ZNF429	zinc finger protein 429
ENSG00000181444	-2.17218	down	1.70497e-23	1.14661e-21	ZNF467	zinc finger protein 467
ENSG00000101493	-2.07711	down	2.95498e-22	1.84681e-20	ZNF516	zinc finger protein 516
ENSG00000251192	-1.10561	down	1.78118e-06	2.00534e-05	ZNF674	zinc finger protein 674
ENSG00000181220	-1.19839	down	2.2386e-09	3.92021e-08	ZNF746	zinc finger protein 746
ENSG00000197054	-1.17958	down	1.02716e-07	1.42378e-06	ZNF763	zinc finger protein 763
ENSG00000142409	-1.12411	down	5.85363e-08	8.32929e-07	ZNF787	zinc finger protein 787
ENSG00000149313	1.34741	down	1.29079e-05	0.000121194	AASDHPPT	aminoadipate-semialdehyde dehydrogenase-phosphopantetheinyl transferase
ENSG00000085563	1.47612	up	3.87898e-06	4.07893e-05	ABCB1	ATP binding cassette subfamily B member 1
ENSG00000173208	1.27136	up	0.000123663	0.000903814	ABCD2	ATP binding cassette subfamily D member 2
ENSG00000168792	1.1776	up	0.000213184	0.00144744	ABHD15	abhydrolase domain containing 15
ENSG00000163686	1.16236	up	0.000783837	0.0044166	ABHD6	abhydrolase domain containing 6, acylglycerol lipase
ENSG00000099204	1.04075	up	0.000434683	0.0026779	ABLIM1	actin binding LIM protein 1
ENSG00000175164	2.89195	up	1.20013e-19	5.94586e-18	ABO	ABO, alpha 1-3-N-acetylgalactosaminyltransferase and alpha 1-3-galactosyltransferase
ENSG00000163322	1.10819	up	0.000311177	0.00200576	ABRAXAS1	abraxas 1, BRCA1 A complex subunit
ENSG00000177076	1.34063	up	4.03059e-05	0.000336905	ACER2	alkaline ceramidase 2
ENSG00000177465	1.3552	up	0.00416806	0.0178284	ACOT4	acyl-CoA thioesterase 4
ENSG00000288649	1.40742	up	0.000123447	0.000902606	ACTL10	actin like 10
ENSG00000075089	1.22523	up	0.000168513	0.00119124	ACTR6	actin related protein 6
ENSG00000042980	1.51784	up	2.02935e-06	2.25176e-05	ADAM28	ADAM metallopeptidase domain 28
ENSG00000174233	1.07327	up	0.00574853	0.0232451	ADCY6	adenylate cyclase 6
ENSG00000181915	1.19146	up	0.000189005	0.00130455	ADO	2-aminoethanethiol dioxygenase
ENSG00000150594	1.10617	up	4.57377e-05	0.000376437	ADRA2A	adrenoceptor alpha 2A
ENSG00000106624	1.29698	up	5.57759e-05	0.000448821	AEBP1	AE binding protein 1
ENSG00000139154	1.02754	up	0.00196399	0.00964381	AEBP2	AE binding protein 2
ENSG00000144218	2.16239	up	1.15587e-11	2.6689e-10	AFF3	AF4/FMR2 family member 3
ENSG00000155189	1.05734	up	0.000807218	0.00453103	AGPAT5	1-acylglycerol-3-phosphate O-acyltransferase 5
ENSG00000121057	1.1375	up	0.000449647	0.00275855	AKAP1	A-kinase anchoring protein 1
ENSG00000023516	1.27382	up	5.085e-05	0.000414272	AKAP11	A-kinase anchoring protein 11
ENSG00000179841	2.05335	up	3.50954e-09	5.98585e-08	AKAP5	A-kinase anchoring protein 5
ENSG00000112294	1.19307	up	0.000410793	0.00254758	ALDH5A1	aldehyde dehydrogenase 5 family member A1
ENSG00000119523	1.00162	up	0.00216487	0.0104732	ALG2	ALG2 alpha-1,3/1,6-mannosyltransferase
ENSG00000116127	1.24727	up	0.000230981	0.00155042	ALMS1	ALMS1 centrosome and basal body associated protein
ENSG00000181754	1.38262	up	1.20276e-05	0.000113882	AMIGO1	adhesion molecule with Ig like domain 1
ENSG00000153107	1.47011	up	1.46194e-06	1.67361e-05	ANAPC1	anaphase promoting complex subunit 1
ENSG00000154122	1.06572	up	0.000440787	0.00271172	ANKH	ANKH inorganic pyrophosphate transport regulator
ENSG00000118454	1.26804	up	9.85497e-05	0.000739434	ANKRD13C	ankyrin repeat domain 13C
ENSG00000157500	1.03756	up	0.00159042	0.00806473	APPL1	adaptor protein, phosphotyrosine interacting with PH domain and leucine zipper 1
ENSG00000143595	1.15496	up	2.47747e-05	0.000218986	AQP10	aquaporin 10
ENSG00000165272	1.7535	up	3.23155e-09	5.53842e-08	AQP3	aquaporin 3 (Gill blood group)
ENSG00000031081	1.00621	up	0.00494031	0.0205405	ARHGAP31	Rho GTPase activating protein 31
ENSG00000100852	1.13869	up	0.00078812	0.00443932	ARHGAP5	Rho GTPase activating protein 5
ENSG00000150347	1.05862	up	0.00194312	0.00955675	ARID5B	AT-rich interaction domain 5B
ENSG00000188042	1.06234	up	0.00061534	0.00359905	ARL4C	ADP ribosylation factor like GTPase 4C
ENSG00000104442	1.22317	up	0.000145591	0.00104423	ARMC1	armadillo repeat containing 1
ENSG00000173409	1.05088	up	0.00305121	0.013859	ARV1	ARV1 homolog, fatty acid homeostasis modulator
ENSG00000239388	1.01064	up	0.00702092	0.0271015	ASB14	ankyrin repeat and SOCS box containing 14
ENSG00000286053	1.33592	up	3.81411e-05	0.000321239	ASDURF	ASNSD1 upstream open reading frame
ENSG00000188886	1.08571	up	0.00722077	0.0277217	ASTL	astacin like metalloendopeptidase
ENSG00000126775	1.1632	up	0.000565849	0.00335958	ATG14	autophagy related 14
ENSG00000143515	1.07754	up	0.000720388	0.00411016	ATP8B2	ATPase phospholipid transporting 8B2
ENSG00000158321	1.81868	up	1.88938e-08	2.89329e-07	AUTS2	activator of transcription and developmental regulator AUTS2
ENSG00000119986	1.30055	up	0.000829554	0.00463127	AVPI1	arginine vasopressin induced 1
ENSG00000166148	1.47746	up	1.58452e-07	2.14261e-06	AVPR1A	arginine vasopressin receptor 1A
ENSG00000168646	1.54161	up	1.94957e-05	0.000176019	AXIN2	axin 2
ENSG00000156966	1.9096	up	2.04306e-08	3.11044e-07	B3GNT7	UDP-GlcNAc:betaGal beta-1,3-N-acetylglucosaminyltransferase 7
ENSG00000174684	1.06627	up	0.00221744	0.0106779	B4GAT1	beta-1,4-glucuronyltransferase 1
ENSG00000112182	2.06742	up	1.89016e-12	4.8381e-11	BACH2	BTB domain and CNC homolog 2
ENSG00000153064	1.25076	up	6.68499e-05	0.00052667	BANK1	B cell scaffold protein with ankyrin repeats 1
ENSG00000179941	1.11843	up	0.00152751	0.00778141	BBS10	Bardet-Biedl syndrome 10
ENSG00000114439	1.01873	up	0.00355322	0.0156801	BBX	BBX high mobility group box domain containing
ENSG00000124243	1.7321	up	1.58857e-10	3.21476e-09	BCAS4	breast carcinoma amplified sequence 4
ENSG00000083123	1.00017	up	0.00553288	0.0225225	BCKDHB	branched chain keto acid dehydrogenase E1 subunit beta
ENSG00000119866	1.3928	up	5.78278e-06	5.84458e-05	BCL11A	BAF chromatin remodeling complex subunit BCL11A
ENSG00000127152	1.00123	up	0.00136118	0.00703955	BCL11B	BAF chromatin remodeling complex subunit BCL11B
ENSG00000171791	1.13442	up	0.000228694	0.00153682	BCL2	BCL2 apoptosis regulator
ENSG00000110987	1.5873	up	2.35541e-07	3.08823e-06	BCL7A	BAF chromatin remodeling complex subunit BCL7A
ENSG00000186174	1.38281	up	4.18612e-06	4.36299e-05	BCL9L	BCL9 like
ENSG00000145734	1.28666	up	6.42535e-05	0.000507571	BDP1	B double prime 1, subunit of RNA polymerase III transcription initiation factor IIIB
ENSG00000162373	2.3579	up	3.79946e-08	5.56301e-07	BEND5	BEN domain containing 5
ENSG00000166681	1.10239	up	5.5507e-05	0.00044686	BEX3	brain expressed X-linked 3
ENSG00000184515	1.31488	up	0.00276834	0.0127709	BEX5	brain expressed X-linked 5
ENSG00000023445	1.54749	up	4.00125e-07	5.09138e-06	BIRC3	baculoviral IAP repeat containing 3
ENSG00000136573	1.05726	up	0.000274454	0.00179698	BLK	BLK proto-oncogene, Src family tyrosine kinase
ENSG00000197299	1.03759	up	0.00311849	0.0140886	BLM	BLM RecQ like helicase
ENSG00000095585	1.84055	up	2.51209e-09	4.34749e-08	BLNK	B cell linker
ENSG00000259040	1.10007	up	0.000225387	0.00151979	BLOC1S5-TXNDC5	BLOC1S5-TXNDC5 readthrough (NMD candidate)
ENSG00000178096	1.56726	up	6.48968e-07	7.91061e-06	BOLA1	bolA family member 1
ENSG00000186265	1.31847	up	1.8113e-05	0.000164797	BTLA	B and T lymphocyte associated
ENSG00000186470	1.05173	up	0.00028269	0.001845	BTN3A2	butyrophilin subfamily 3 member A2
ENSG00000166323	1.37671	up	0.000239313	0.00159786	C11orf65	chromosome 11 open reading frame 65
ENSG00000235162	1.01118	up	0.000428286	0.00264033	C12orf75	chromosome 12 open reading frame 75
ENSG00000166920	1.20393	up	0.00387701	0.0167577	C15orf48	chromosome 15 open reading frame 48
ENSG00000188277	1.10208	up	0.0131253	0.0448768	C15orf62	chromosome 15 open reading frame 62
ENSG00000167644	1.14474	up	1.06579e-05	0.000102393	C19orf33	chromosome 19 open reading frame 33
ENSG00000116922	1.54804	up	8.51429e-06	8.32461e-05	C1orf109	chromosome 1 open reading frame 109
ENSG00000162817	1.13915	up	0.000860735	0.00478135	C1orf115	chromosome 1 open reading frame 115
ENSG00000182795	1.57257	up	3.81564e-07	4.87273e-06	C1orf116	chromosome 1 open reading frame 116
ENSG00000119280	1.17073	up	2.94558e-05	0.000256012	C1orf198	chromosome 1 open reading frame 198
ENSG00000118292	1.21148	up	0.00046701	0.00284926	C1orf54	chromosome 1 open reading frame 54
ENSG00000063180	1.00678	up	0.00357544	0.0157663	CA11	carbonic anhydrase 11
ENSG00000188820	1.04247	up	0.000549338	0.00327695	CALHM6	calcium homeostasis modulator family member 6
ENSG00000145349	1.39868	up	1.14376e-05	0.00010882	CAMK2D	calcium/calmodulin dependent protein kinase II delta
ENSG00000162545	1.39297	up	9.40148e-05	0.000711224	CAMK2N1	calcium/calmodulin dependent protein kinase II inhibitor 1
ENSG00000152495	1.46739	up	2.64983e-06	2.88416e-05	CAMK4	calcium/calmodulin dependent protein kinase IV
ENSG00000149260	1.55512	up	3.80046e-05	0.000320394	CAPN5	calpain 5
ENSG00000138380	1.02968	up	0.00289412	0.0132681	CARF	calcium responsive transcription factor
ENSG00000127995	1.21469	up	0.000226408	0.00152552	CASD1	CAS1 domain containing 1
ENSG00000118412	1.93825	up	4.48141e-10	8.55045e-09	CASP8AP2	caspase 8 associated protein 2
ENSG00000105971	1.07644	up	0.00019932	0.00137032	CAV2	caveolin 2
ENSG00000067955	1.0904	up	0.000658805	0.00382669	CBFB	core-binding factor subunit beta
ENSG00000139899	1.50888	up	8.98719e-06	8.73867e-05	CBLN3	cerebellin 3 precursor
ENSG00000198865	1.41622	up	6.40895e-05	0.000506728	CCDC152	coiled-coil domain containing 152
ENSG00000151468	2.13704	up	2.28168e-12	5.74874e-11	CCDC3	coiled-coil domain containing 3
ENSG00000152492	1.36473	up	1.21637e-05	0.000115058	CCDC50	coiled-coil domain containing 50
ENSG00000188549	1.19028	up	1.26853e-05	0.00011928	CCDC9B	coiled-coil domain containing 9B
ENSG00000115009	8.80929	up	1.68635e-09	2.98264e-08	CCL20	C-C motif chemokine ligand 20
ENSG00000151882	1.29774	up	0.000524544	0.00314495	CCL28	C-C motif chemokine ligand 28
ENSG00000277632	1.26052	up	7.45106e-05	0.000580559	CCL3	C-C motif chemokine ligand 3
ENSG00000275302	1.06583	up	0.00103813	0.0055946	CCL4	C-C motif chemokine ligand 4
ENSG00000100814	1.12458	up	0.00045399	0.00277845	CCNB1IP1	cyclin B1 interacting protein 1
ENSG00000183813	1.73988	up	4.58795e-08	6.65686e-07	CCR4	C-C motif chemokine receptor 4
ENSG00000160791	1.22141	up	5.61459e-05	0.000450977	CCR5	C-C motif chemokine receptor 5
ENSG00000112486	2.45528	up	1.87747e-16	7.09546e-15	CCR6	C-C motif chemokine receptor 6
ENSG00000126353	1.17692	up	5.28094e-05	0.000427674	CCR7	C-C motif chemokine receptor 7
ENSG00000166226	1.09888	up	0.000529392	0.00317187	CCT2	chaperonin containing TCP1 subunit 2
ENSG00000134061	1.38298	up	1.08694e-06	1.26979e-05	CD180	CD180 molecule
ENSG00000177455	1.0294	up	0.000487006	0.00294787	CD19	CD19 molecule
ENSG00000158488	2.01636	up	2.61763e-05	0.000229995	CD1E	CD1e molecule
ENSG00000091972	2.36692	up	8.10588e-12	1.90904e-10	CD200	CD200 molecule
ENSG00000163606	1.23063	up	0.000762534	0.00432135	CD200R1	CD200 receptor 1
ENSG00000012124	1.92965	up	4.75478e-11	1.02935e-09	CD22	CD22 molecule
ENSG00000272398	1.59191	up	9.80254e-08	1.36303e-06	CD24	CD24 molecule
ENSG00000178562	1.8222	up	5.93477e-10	1.10609e-08	CD28	CD28 molecule
ENSG00000198087	1.01452	up	0.00192	0.00945405	CD2AP	CD2 associated protein
ENSG00000284690	1.36084	up	2.67056e-06	2.90175e-05	CD300H	CD300H molecule (gene/pseudogene)
ENSG00000167286	1.02322	up	0.00057073	0.00338174	CD3D	CD3d molecule
ENSG00000101017	1.22803	up	8.32556e-05	0.000640514	CD40	CD40 molecule
ENSG00000102245	1.49708	up	1.57021e-06	1.78945e-05	CD40LG	CD40 ligand
ENSG00000110448	1.16509	up	0.00026811	0.00176679	CD5	CD5 molecule
ENSG00000105369	1.58573	up	1.47112e-08	2.29248e-07	CD79A	CD79a molecule
ENSG00000007312	1.70149	up	9.2771e-10	1.69754e-08	CD79B	CD79b molecule
ENSG00000153563	1.16938	up	0.000422805	0.00261109	CD8A	CD8a molecule
ENSG00000153283	1.26013	up	3.94286e-05	0.000330381	CD96	CD96 molecule
ENSG00000079335	1.17341	up	0.000177444	0.00123756	CDC14A	cell division cycle 14A
ENSG00000094880	1.00818	up	0.00218118	0.0105435	CDC23	cell division cycle 23
ENSG00000164649	1.43775	up	1.81996e-06	2.04509e-05	CDCA7L	cell division cycle associated 7 like
ENSG00000186073	1.15211	up	0.00286862	0.0131614	CDIN1	CDAN1 interacting nuclease 1
ENSG00000129757	1.13461	up	5.53259e-05	0.000445605	CDKN1C	cyclin dependent kinase inhibitor 1C
ENSG00000168564	1.04936	up	0.000605041	0.0035482	CDKN2AIP	CDKN2A interacting protein
ENSG00000140743	1.23998	up	6.05101e-05	0.000482308	CDR2	cerebellar degeneration related protein 2
ENSG00000145241	1.09309	up	0.00252055	0.011844	CENPC	centromere protein C
ENSG00000175279	1.10396	up	0.00579239	0.0233851	CENPS	centromere protein S
ENSG00000166582	1.39838	up	2.83859e-06	3.06509e-05	CENPV	centromere protein V
ENSG00000112877	1.13949	up	0.00644831	0.025325	CEP72	centrosomal protein 72
ENSG00000164323	1.6982	up	9.04361e-09	1.45545e-07	CFAP97	cilia and flagella associated protein 97
ENSG00000000971	1.24732	up	0.000119176	0.000874269	CFH	complement factor H
ENSG00000165410	1.02719	up	0.00214795	0.0104141	CFL2	cofilin 2
ENSG00000198824	1.18502	up	0.000187447	0.0012976	CHAMP1	chromosome alignment maintaining phosphoprotein 1
ENSG00000124177	1.32731	up	3.34995e-05	0.00028665	CHD6	chromodomain helicase DNA binding protein 6
ENSG00000123989	1.07201	up	0.000799039	0.00449368	CHPF	chondroitin polymerizing factor
ENSG00000124302	1.1825	up	4.75767e-05	0.000389398	CHST8	carbohydrate sulfotransferase 8
ENSG00000125954	1.42834	up	1.6602e-06	1.8823e-05	CHURC1-FNTB	CHURC1-FNTB readthrough
ENSG00000173207	1.19863	up	0.000114362	0.000844563	CKS1B	CDC28 protein kinase regulatory subunit 1B
ENSG00000236279	1.0473	up	0.000348544	0.00220957	CLEC2L	C-type lectin domain family 2 member L
ENSG00000130176	1.57047	up	3.28767e-07	4.22595e-06	CNN1	calponin 1
ENSG00000138767	1.05825	up	0.00467881	0.0196243	CNOT6L	CCR4-NOT transcription complex subunit 6 like
ENSG00000188822	1.44855	up	3.91114e-06	4.1103e-05	CNR2	cannabinoid receptor 2
ENSG00000082438	2.05182	up	4.8427e-10	9.15095e-09	COBLL1	cordon-bleu WH2 repeat protein like 1
ENSG00000100473	1.18279	up	0.00151157	0.00771801	COCH	cochlin
ENSG00000135775	1.01455	up	0.00292431	0.0133822	COG2	component of oligomeric golgi complex 2
ENSG00000133103	1.09333	up	0.000674039	0.00389472	COG6	component of oligomeric golgi complex 6
ENSG00000123500	2.28879	up	1.27117e-10	2.60524e-09	COL10A1	collagen type X alpha 1 chain
ENSG00000103647	1.993	up	4.16667e-06	4.34784e-05	CORO2B	coronin 2B
ENSG00000006695	1.00486	up	0.00382037	0.0165859	COX10	cytochrome c oxidase assembly factor heme A:farnesyltransferase COX10
ENSG00000117322	2.29107	up	1.22652e-10	2.51957e-09	CR2	complement C3d receptor 2
ENSG00000182158	1.20108	up	0.000116616	0.000858337	CREB3L2	cAMP responsive element binding protein 3 like 2
ENSG00000095794	1.50869	up	2.09957e-06	2.32385e-05	CREM	cAMP responsive element modulator
ENSG00000008405	1.05205	up	0.00463741	0.0194826	CRY1	cryptochrome circadian regulator 1
ENSG00000103316	1.12618	up	0.000697317	0.00401741	CRYM	crystallin mu
ENSG00000177613	1.07717	up	0.00123607	0.00650253	CSTF2T	cleavage stimulation factor subunit 2 tau variant
ENSG00000171793	1.23201	up	0.000599606	0.00351982	CTPS1	CTP synthase 1
ENSG00000256043	1.15644	up	0.000715018	0.00408727	CTSO	cathepsin O
ENSG00000172543	1.11427	up	8.33863e-05	0.000640962	CTSW	cathepsin W
ENSG00000168329	1.10411	up	0.000155525	0.00110874	CX3CR1	C-X3-C motif chemokine receptor 1
ENSG00000169245	3.19192	up	1.26947e-08	1.99583e-07	CXCL10	C-X-C motif chemokine ligand 10
ENSG00000186810	1.12447	up	0.000968182	0.00529506	CXCR3	C-X-C motif chemokine receptor 3
ENSG00000160683	1.33895	up	4.26875e-06	4.44387e-05	CXCR5	C-X-C motif chemokine receptor 5
ENSG00000172215	1.74531	up	6.18088e-08	8.77377e-07	CXCR6	C-X-C motif chemokine receptor 6
ENSG00000155016	1.65477	up	5.91964e-07	7.25074e-06	CYP2U1	cytochrome P450 family 2 subfamily U member 1
ENSG00000001630	1.00452	up	0.00371062	0.0162726	CYP51A1	cytochrome P450 family 51 subfamily A member 1
ENSG00000008256	1.10771	up	0.000580614	0.00342997	CYTH3	cytohesin 3
ENSG00000166265	1.00876	up	0.00362154	0.0159458	CYYR1	cysteine and tyrosine rich 1
ENSG00000138231	1.05654	up	0.00236725	0.0112553	DBR1	debranching RNA lariats 1
ENSG00000156136	1.20512	up	5.14473e-05	0.000417791	DCK	deoxycytidine kinase
ENSG00000153904	2.6812	up	1.2171e-13	3.54644e-12	DDAH1	dimethylarginine dimethylaminohydrolase 1
ENSG00000085788	1.07294	up	0.00117614	0.00621895	DDHD2	DDHD domain containing 2
ENSG00000088205	1.03434	up	0.00093709	0.0051473	DDX18	DEAD-box helicase 18
ENSG00000064703	1.12565	up	0.000915779	0.0050412	DDX20	DEAD-box helicase 20
ENSG00000089737	1.12839	up	0.000951971	0.00522255	DDX24	DEAD-box helicase 24
ENSG00000137628	1.39356	up	6.68677e-06	6.67809e-05	DDX60	DExD/H-box helicase 60
ENSG00000257093	1.09011	up	0.00110886	0.00591449	DENND11	DENN domain containing 11
ENSG00000170456	1.94144	up	2.81897e-08	4.20044e-07	DENND5B	DENN domain containing 5B
ENSG00000162496	1.16277	up	3.5585e-05	0.000303029	DHRS3	dehydrogenase/reductase 3
ENSG00000154511	1.18569	up	0.000326937	0.00209058	DIPK1A	divergent protein kinase domain 1A
ENSG00000176490	1.37148	up	4.19332e-05	0.000349023	DIRAS1	DIRAS family GTPase 1
ENSG00000151208	1.28632	up	0.000167265	0.00118337	DLG5	discs large MAGUK scaffold protein 5
ENSG00000165506	1.33479	up	8.36727e-05	0.000642326	DNAAF2	dynein axonemal assembly factor 2
ENSG00000128590	1.05209	up	0.00137271	0.00709087	DNAJB9	DnaJ heat shock protein family (Hsp40) member B9
ENSG00000205981	1.05286	up	0.000576724	0.00341154	DNAJC19	DnaJ heat shock protein family (Hsp40) member C19
ENSG00000106976	1.22647	up	1.54097e-05	0.000142368	DNM1	dynamin 1
ENSG00000088387	1.48852	up	1.08256e-06	1.26636e-05	DOCK9	dedicator of cytokinesis 9
ENSG00000197635	1.43933	up	1.76035e-06	1.98314e-05	DPP4	dipeptidyl peptidase 4
ENSG00000156162	1.04151	up	0.00199096	0.00975729	DPY19L4	dpy-19 like 4
ENSG00000111266	1.05128	up	0.000969073	0.0052983	DUSP16	dual specificity phosphatase 16
ENSG00000184545	1.07596	up	0.00323784	0.0145165	DUSP8	dual specificity phosphatase 8
ENSG00000127334	1.2196	up	5.65096e-05	0.000453487	DYRK2	dual specificity tyrosine phosphorylation regulated kinase 2
ENSG00000101412	1.15026	up	8.9248e-05	0.000680988	E2F1	E2F transcription factor 1
ENSG00000164330	1.34675	up	6.87603e-05	0.000540037	EBF1	EBF transcription factor 1
ENSG00000143369	1.60682	up	3.57019e-07	4.56917e-06	ECM1	extracellular matrix protein 1
ENSG00000186197	1.23533	up	0.00023217	0.00155663	EDARADD	EDAR associated death domain
ENSG00000134109	1.04736	up	0.0014214	0.00731035	EDEM1	ER degradation enhancing alpha-mannosidase like protein 1
ENSG00000156508	1.05832	up	0.000598605	0.00351745	EEF1A1	eukaryotic translation elongation factor 1 alpha 1
ENSG00000114942	1.00921	up	0.00107873	0.00579042	EEF1B2	eukaryotic translation elongation factor 1 beta 2
ENSG00000167658	1.02692	up	0.00082513	0.00461108	EEF2	eukaryotic translation elongation factor 2
ENSG00000255302	1.00957	up	0.00190497	0.00939315	EID1	EP300 interacting inhibitor of differentiation 1
ENSG00000176396	1.26066	up	2.16151e-05	0.000192695	EID2	EP300 interacting inhibitor of differentiation 2
ENSG00000255150	1.46783	up	5.59313e-05	0.000449867	EID3	EP300 interacting inhibitor of differentiation 3
ENSG00000172071	1.30748	up	3.17203e-05	0.00027301	EIF2AK3	eukaryotic translation initiation factor 2 alpha kinase 3
ENSG00000184110	1.49595	up	0.000117389	0.000863667	EIF3C	eukaryotic translation initiation factor 3 subunit C
ENSG00000163577	1.04346	up	0.00342773	0.0152026	EIF5A2	eukaryotic translation initiation factor 5A2
ENSG00000141642	1.44467	up	2.51623e-05	0.000221857	ELAC1	elaC ribonuclease Z 1
ENSG00000120690	1.22134	up	0.000272864	0.00178878	ELF1	E74 like ETS transcription factor 1
ENSG00000158711	1.09169	up	0.000868423	0.00481046	ELK4	ETS transcription factor ELK4
ENSG00000138080	1.34385	up	2.64677e-05	0.000232095	EMILIN1	elastin microfibril interfacer 1
ENSG00000171617	1.19496	up	0.000458247	0.00280225	ENC1	ectodermal-neural cortex 1
ENSG00000001561	1.04699	up	0.00335933	0.0149581	ENPP4	ectonucleotide pyrophosphatase/phosphodiesterase 4
ENSG00000112796	1.031	up	0.00343187	0.0152167	ENPP5	ectonucleotide pyrophosphatase/phosphodiesterase family member 5
ENSG00000163508	1.12695	up	0.000357195	0.00225391	EOMES	eomesodermin
ENSG00000079819	1.23489	up	8.2025e-05	0.000632974	EPB41L2	erythrocyte membrane protein band 4.1 like 2
ENSG00000086289	1.17385	up	0.000202166	0.0013854	EPDR1	ependymin related 1
ENSG00000116106	1.32877	up	5.8038e-05	0.000464278	EPHA4	EPH receptor A4
ENSG00000139641	1.16688	up	8.46169e-05	0.000649292	ESYT1	extended synaptotagmin 1
ENSG00000134954	1.63856	up	2.54618e-07	3.33093e-06	ETS1	ETS proto-oncogene 1, transcription factor
ENSG00000117036	1.00802	up	0.0029888	0.0136244	ETV3	ETS variant transcription factor 3
ENSG00000167106	1.04766	up	0.000657727	0.00382169	FAM102A	family with sequence similarity 102 member A
ENSG00000189057	3.52625	up	2.78982e-16	1.03881e-14	FAM111B	FAM111 trypsin like peptidase B
ENSG00000100376	1.17722	up	0.000179177	0.00124817	FAM118A	family with sequence similarity 118 member A
ENSG00000234545	1.05408	up	0.00596353	0.0237614	FAM133B	family with sequence similarity 133 member B
ENSG00000154319	3.10228	up	1.35176e-16	5.18623e-15	FAM167A	family with sequence similarity 167 member A
ENSG00000198780	1.85998	up	1.66862e-09	2.95597e-08	FAM169A	family with sequence similarity 169 member A
ENSG00000116199	1.14473	up	7.14104e-05	0.000558571	FAM20B	FAM20B glycosaminoglycan xylosylkinase
ENSG00000204856	1.18987	up	0.00107816	0.00578914	FAM216A	family with sequence similarity 216 member A
ENSG00000171224	1.13949	up	0.00118321	0.0062512	FAM241B	family with sequence similarity 241 member B
ENSG00000196937	1.10854	up	0.000706136	0.00405633	FAM3C	FAM3 metabolism regulating signaling molecule C
ENSG00000185112	1.55699	up	9.47999e-07	1.12156e-05	FAM43A	family with sequence similarity 43 member A
ENSG00000182118	1.72342	up	3.69856e-08	5.41975e-07	FAM89A	family with sequence similarity 89 member A
ENSG00000171262	1.25695	up	0.000189041	0.00130455	FAM98B	family with sequence similarity 98 member B
ENSG00000183161	1.32445	up	2.33351e-05	0.000207193	FANCF	FA complementation group F
ENSG00000006607	1.038	up	0.00310124	0.0140429	FARP2	FERM, ARH/RhoGEF and pleckstrin domain protein 2
ENSG00000117560	1.2457	up	0.000160922	0.00114215	FASLG	Fas ligand
ENSG00000118246	1.02624	up	0.00322223	0.0144575	FASTKD2	FAST kinase domains 2
ENSG00000140092	1.32233	up	2.84481e-05	0.000248598	FBLN5	fibulin 5
ENSG00000171823	1.50848	up	2.6742e-06	2.90236e-05	FBXL14	F-box and leucine rich repeat protein 14
ENSG00000127585	1.12714	up	0.000306125	0.00197752	FBXL16	F-box and leucine rich repeat protein 16
ENSG00000214050	1.0165	up	0.00498817	0.0207054	FBXO16	F-box protein 16
ENSG00000116661	1.06416	up	0.000481244	0.00291598	FBXO2	F-box protein 2
ENSG00000112029	1.22876	up	0.000570183	0.00338037	FBXO5	F-box protein 5
ENSG00000164117	1.18384	up	0.000378338	0.00237293	FBXO8	F-box protein 8
ENSG00000174989	1.06585	up	0.00383734	0.0166228	FBXW8	F-box and WD repeat domain containing 8
ENSG00000179639	1.0876	up	0.00771464	0.029298	FCER1A	Fc fragment of IgE receptor Ia
ENSG00000104921	1.41272	up	1.59414e-06	1.81089e-05	FCER2	Fc fragment of IgE receptor II
ENSG00000162894	1.43501	up	5.25018e-07	6.48916e-06	FCMR	Fc fragment of IgM receptor
ENSG00000163534	2.51452	up	5.17078e-16	1.87794e-14	FCRL1	Fc receptor like 1
ENSG00000132704	1.45767	up	1.80506e-06	2.02963e-05	FCRL2	Fc receptor like 2
ENSG00000160856	1.13456	up	0.000272621	0.00178786	FCRL3	Fc receptor like 3
ENSG00000132185	1.82998	up	2.87896e-10	5.639e-09	FCRLA	Fc receptor like A
ENSG00000137714	1.10442	up	0.000481165	0.00291598	FDX1	ferredoxin 1
ENSG00000102302	1.25208	up	0.000236783	0.00158216	FGD1	FYVE, RhoGEF and PH domain containing 1
ENSG00000137440	3.68647	up	8.0448e-07	9.65321e-06	FGFBP1	fibroblast growth factor binding protein 1
ENSG00000022267	1.1165	up	0.000153392	0.00109707	FHL1	four and a half LIM domains 1
ENSG00000132436	1.83165	up	6.38112e-08	9.03626e-07	FIGNL1	fidgetin like 1
ENSG00000167363	1.63912	up	1.21438e-07	1.66502e-06	FN3K	fructosamine 3 kinase
ENSG00000257365	2.06248	up	1.94136e-12	4.94055e-11	FNTB	farnesyltransferase, CAAX box, beta
ENSG00000172159	1.06083	up	0.000232565	0.0015581	FRMD3	FERM domain containing 3
ENSG00000196968	1.93767	up	1.00592e-08	1.61011e-07	FUT11	fucosyltransferase 11
ENSG00000163820	1.04792	up	0.00187779	0.00928502	FYCO1	FYVE and coiled-coil domain autophagy adaptor 1
ENSG00000148935	1.51482	up	2.71599e-05	0.000237929	GAS2	growth arrest specific 2
ENSG00000160221	4.07886	up	1.38576e-22	8.7849e-21	GATD3A	glutamine amidotransferase class 1 domain containing 3A
ENSG00000187210	1.04435	up	0.00220185	0.0106227	GCNT1	glucosaminyl (N-acetyl) transferase 1
ENSG00000176928	2.33464	up	8.84743e-13	2.32136e-11	GCNT4	glucosaminyl (N-acetyl) transferase 4
ENSG00000137878	1.20094	up	0.000647346	0.00376261	GCOM1	GCOM1, MYZAP-POLR2M combined locus
ENSG00000179409	1.14119	up	0.00038554	0.00240531	GEMIN4	gem nuclear organelle associated protein 4
ENSG00000152147	1.05491	up	0.00124032	0.0065174	GEMIN6	gem nuclear organelle associated protein 6
ENSG00000281887	1.09184	up	0.000210273	0.00142988	GIMAP1-GIMAP5	GIMAP1-GIMAP5 readthrough
ENSG00000106560	1.13986	up	0.000159557	0.00113337	GIMAP2	GTPase, IMAP family member 2
ENSG00000196329	1.08424	up	0.000254206	0.00168837	GIMAP5	GTPase, IMAP family member 5
ENSG00000133561	1.46741	up	7.23755e-07	8.74389e-06	GIMAP6	GTPase, IMAP family member 6
ENSG00000179144	1.57437	up	9.10396e-08	1.2729e-06	GIMAP7	GTPase, IMAP family member 7
ENSG00000181938	1.41288	up	0.000449588	0.00275855	GINS3	GINS complex subunit 3
ENSG00000165113	1.08211	up	0.00371325	0.0162726	GKAP1	G kinase anchoring protein 1
ENSG00000149328	1.50939	up	1.7152e-06	1.93721e-05	GLB1L2	galactosidase beta 1 like 2
ENSG00000174842	1.11115	up	0.000758116	0.00429936	GLMN	glomulin, FKBP associated protein
ENSG00000124767	1.11974	up	0.000343057	0.00218182	GLO1	glyoxalase I
ENSG00000156689	3.29494	up	1.26283e-17	5.1703e-16	GLYATL2	glycine-N-acyltransferase like 2
ENSG00000146535	1.0482	up	0.000661105	0.00383753	GNA12	G protein subunit alpha 12
ENSG00000144674	1.41105	up	9.92855e-06	9.58611e-05	GOLGA4	golgin A4
ENSG00000197978	1.06218	up	0.00333845	0.0148846	GOLGA6L9	golgin A6 family like 9
ENSG00000203618	1.0533	up	4.71154e-05	0.000386338	GP1BB	glycoprotein Ib platelet subunit beta
ENSG00000178732	1.07198	up	0.000868123	0.0048103	GP5	glycoprotein V platelet
ENSG00000133114	1.02207	up	0.00223925	0.0107682	GPALPP1	GPALPP motifs containing 1
ENSG00000092978	1.03682	up	0.00681402	0.0264181	GPATCH2	G-patch domain containing 2
ENSG00000186566	1.17865	up	0.000883634	0.00488249	GPATCH8	G-patch domain containing 8
ENSG00000154165	4.11607	up	2.2677e-33	3.2087e-31	GPR15	G protein-coupled receptor 15
ENSG00000174946	1.72735	up	2.73431e-07	3.56125e-06	GPR171	G protein-coupled receptor 171
ENSG00000125245	1.53235	up	4.23846e-07	5.34705e-06	GPR18	G protein-coupled receptor 18
ENSG00000169508	1.77414	up	9.55651e-10	1.74074e-08	GPR183	G protein-coupled receptor 183
ENSG00000170128	1.42413	up	0.000502035	0.00302744	GPR25	G protein-coupled receptor 25
ENSG00000111291	2.08094	up	0.00115282	0.00611206	GPRC5D	G protein-coupled receptor class C group 5 member D
ENSG00000185477	1.06704	up	0.00207209	0.0101101	GPRIN3	GPRIN family member 3
ENSG00000155324	1.18612	up	0.00425402	0.0181566	GRAMD2B	GRAM domain containing 2B
ENSG00000125388	1.20708	up	0.000105882	0.000787195	GRK4	G protein-coupled receptor kinase 4
ENSG00000189369	1.1114	up	0.000640174	0.00372704	GSPT2	G1 to S phase transition 2
ENSG00000134201	1.25567	up	7.00557e-05	0.000549479	GSTM5	glutathione S-transferase mu 5
ENSG00000111358	1.29132	up	0.000187628	0.00129835	GTF2H3	general transcription factor IIH subunit 3
ENSG00000113088	1.13764	up	0.000254821	0.00169182	GZMK	granzyme K
ENSG00000287080	1.64414	up	0.000774145	0.00437314	H3C3	H3 clustered histone 3
ENSG00000277775	1.99558	up	0.00227846	0.0109005	H3C7	H3 clustered histone 7
ENSG00000206527	1.01891	up	0.00161102	0.00815747	HACD2	3-hydroxyacyl-CoA dehydratase 2
ENSG00000180423	1.32682	up	0.000330306	0.00210907	HARBI1	harbinger transposase derived 1
ENSG00000004961	1.04693	up	0.00103453	0.00557688	HCCS	holocytochrome c synthase
ENSG00000111727	1.00787	up	0.00438835	0.0186265	HCFC2	host cell factor C2
ENSG00000140287	1.42616	up	0.00329021	0.0147066	HDC	histidine decarboxylase
ENSG00000106049	1.19347	up	0.000313167	0.00201784	HIBADH	3-hydroxyisobutyrate dehydrogenase
ENSG00000149929	1.02871	up	0.00146557	0.00750914	HIRIP3	HIRA interacting protein 3
ENSG00000204252	1.7206	up	6.60562e-09	1.08784e-07	HLA-DOA	major histocompatibility complex, class II, DO alpha
ENSG00000241106	1.02002	up	0.000508658	0.00306321	HLA-DOB	major histocompatibility complex, class II, DO beta
ENSG00000231389	1.21813	up	0.000341458	0.00217321	HLA-DPA1	major histocompatibility complex, class II, DP alpha 1
ENSG00000196735	1.03776	up	0.00056403	0.00335102	HLA-DQA1	major histocompatibility complex, class II, DQ alpha 1
ENSG00000237541	1.3362	up	4.11075e-05	0.000343119	HLA-DQA2	major histocompatibility complex, class II, DQ alpha 2
ENSG00000179344	2.05575	up	3.33662e-12	8.27697e-11	HLA-DQB1	major histocompatibility complex, class II, DQ beta 1
ENSG00000232629	2.94674	up	7.36197e-13	1.95806e-11	HLA-DQB2	major histocompatibility complex, class II, DQ beta 2
ENSG00000204287	1.10517	up	0.00034501	0.00218952	HLA-DRA	major histocompatibility complex, class II, DR alpha
ENSG00000204632	3.50557	up	1.07036e-19	5.33282e-18	HLA-G	major histocompatibility complex, class I, G
ENSG00000135486	1.00723	up	0.00161882	0.00818994	HNRNPA1	heterogeneous nuclear ribonucleoprotein A1
ENSG00000224578	1.24057	up	0.00340647	0.015123	HNRNPA1P48	heterogeneous nuclear ribonucleoprotein A1 pseudogene 48
ENSG00000152795	1.0115	up	0.00173193	0.00865328	HNRNPDL	heterogeneous nuclear ribonucleoprotein D like
ENSG00000171476	1.10748	up	0.000554152	0.00330232	HOPX	HOP homeobox
ENSG00000182742	1.41219	up	0.000101444	0.000757381	HOXB4	homeobox B4
ENSG00000110756	1.14563	up	0.000363655	0.00228814	HPS5	HPS5 biogenesis of lysosomal organelles complex 2 subunit 2
ENSG00000155304	1.32284	up	3.46402e-05	0.000295808	HSPA13	heat shock protein family A (Hsp70) member 13
ENSG00000169271	3.74814	up	2.69423e-07	3.51605e-06	HSPB3	heat shock protein family B (small) member 3
ENSG00000115541	1.12318	up	0.00034911	0.00221237	HSPE1	heat shock protein family E (Hsp10) member 1
ENSG00000198331	1.41686	up	9.5486e-05	0.000719277	HYLS1	HYLS1 centriolar and ciliogenesis associated
ENSG00000181873	1.33862	up	0.000229506	0.00154111	IBA57	iron-sulfur cluster assembly factor IBA57
ENSG00000005700	1.08354	up	0.000802537	0.00450761	IBTK	inhibitor of Bruton tyrosine kinase
ENSG00000115738	1.00371	up	0.00427992	0.0182495	ID2	inhibitor of DNA binding 2
ENSG00000117318	2.60931	up	1.73497e-14	5.49937e-13	ID3	inhibitor of DNA binding 3, HLH protein
ENSG00000137959	1.08329	up	0.0018441	0.00914778	IFI44L	interferon induced protein 44 like
ENSG00000111537	1.23935	up	0.00101573	0.00551928	IFNG	interferon gamma
ENSG00000185436	1.24544	up	0.000615827	0.0036007	IFNLR1	interferon lambda receptor 1
ENSG00000141753	1.09393	up	0.00135439	0.00701056	IGFBP4	insulin like growth factor binding protein 4
ENSG00000182700	1.01156	up	0.00227616	0.0109005	IGIP	IgA inducing protein
ENSG00000254709	1.91464	up	8.33612e-12	1.95805e-10	IGLL5	immunoglobulin lambda like polypeptide 5
ENSG00000030419	1.51721	up	7.14018e-07	8.66175e-06	IKZF2	IKAROS family zinc finger 2
ENSG00000168811	1.07773	up	0.00898911	0.0331161	IL12A	interleukin 12A
ENSG00000081985	2.1409	up	1.99707e-09	3.51116e-08	IL12RB2	interleukin 12 receptor subunit beta 2
ENSG00000110944	1.20227	up	0.000704823	0.00405228	IL23A	interleukin 23 subunit alpha
ENSG00000162892	1.193	up	3.83436e-05	0.000322528	IL24	interleukin 24
ENSG00000100385	1.09273	up	0.000510899	0.00307461	IL2RB	interleukin 2 receptor subunit beta
ENSG00000168685	1.81313	up	8.5389e-10	1.56993e-08	IL7R	interleukin 7 receptor
ENSG00000184903	1.28294	up	6.18034e-05	0.000491289	IMMP2L	inner mitochondrial membrane peptidase subunit 2
ENSG00000149503	1.21349	up	0.000607346	0.00355935	INCENP	inner centromere protein
ENSG00000109452	1.54094	up	4.90273e-07	6.10236e-06	INPP4B	inositol polyphosphate-4-phosphatase type II B
ENSG00000169047	1.03695	up	0.000765318	0.00433019	IRS1	insulin receptor substrate 1
ENSG00000142856	1.15118	up	0.000117474	0.000863934	ITGB3BP	integrin subunit beta 3 binding protein
ENSG00000113263	1.13731	up	0.00124267	0.00652447	ITK	IL2 inducible T cell kinase
ENSG00000078596	1.16074	up	0.000386656	0.00241142	ITM2A	integral membrane protein 2A
ENSG00000135916	1.76845	up	7.59522e-09	1.23927e-07	ITM2C	integral membrane protein 2C
ENSG00000150995	1.37539	up	1.12398e-05	0.000107111	ITPR1	inositol 1,4,5-trisphosphate receptor type 1
ENSG00000102221	1.63104	up	4.6099e-05	0.00037887	JADE3	jade family PHD finger 3
ENSG00000132465	2.03068	up	3.89752e-12	9.57437e-11	JCHAIN	joining chain of multimeric IgA and IgM
ENSG00000152409	1.55575	up	3.16973e-06	3.38341e-05	JMY	junction mediating and regulatory protein, p53 cofactor
ENSG00000183340	1.45197	up	1.373e-05	0.000128014	JRKL	JRK like
ENSG00000156650	1.10466	up	0.00117251	0.0062016	KAT6B	lysine acetyltransferase 6B
ENSG00000163376	1.15025	up	0.00072332	0.00412441	KBTBD8	kelch repeat and BTB domain containing 8
ENSG00000177272	1.3698	up	1.73229e-05	0.000158259	KCNA3	potassium voltage-gated channel subfamily A member 3
ENSG00000026559	2.95076	up	1.06064e-13	3.10589e-12	KCNG1	potassium voltage-gated channel modifier subfamily G member 1
ENSG00000198553	1.5804	up	6.25811e-05	0.000497024	KCNRG	potassium channel regulator
ENSG00000196169	1.11476	up	0.00182374	0.00906844	KIF19	kinesin family member 19
ENSG00000168280	1.55746	up	2.38516e-06	2.61054e-05	KIF5C	kinesin family member 5C
ENSG00000221957	1.35643	up	5.23618e-06	5.35641e-05	KIR2DS4	killer cell immunoglobulin like receptor, two Ig domains and short cytoplasmic tail 4
ENSG00000167633	1.18964	up	0.000160501	0.00113961	KIR3DL1	killer cell immunoglobulin like receptor, three Ig domains and long cytoplasmic tail 1
ENSG00000118922	1.37663	up	1.34285e-05	0.000125468	KLF12	Kruppel like factor 12
ENSG00000197705	2.76698	up	6.07409e-16	2.17916e-14	KLHL14	kelch like family member 14
ENSG00000179454	1.2574	up	0.000182656	0.00126841	KLHL28	kelch like family member 28
ENSG00000198642	1.13569	up	0.000376828	0.0023643	KLHL9	kelch like family member 9
ENSG00000111796	1.27631	up	7.30885e-06	7.22188e-05	KLRB1	killer cell lectin like receptor B1
ENSG00000103550	1.15114	up	0.00101118	0.00549961	KNOP1	lysine rich nucleolar protein 1
ENSG00000196911	1.24454	up	0.000161568	0.00114581	KPNA5	karyopherin subunit alpha 5
ENSG00000170442	3.23032	up	2.67476e-06	2.90236e-05	KRT86	keratin 86
ENSG00000198841	1.10046	up	0.000808618	0.00453457	KTI12	KTI12 chromatin associated homolog
ENSG00000125869	1.5019	up	7.20203e-07	8.71884e-06	LAMP5	lysosomal associated membrane protein family member 5
ENSG00000165905	1.33836	up	4.12374e-05	0.000343895	LARGE2	LARGE xylosyl- and glucuronyltransferase 2
ENSG00000131023	1.02143	up	0.00307378	0.01394	LATS1	large tumor suppressor kinase 1
ENSG00000122188	1.94366	up	5.17267e-09	8.6229e-08	LAX1	lymphocyte transmembrane adaptor 1
ENSG00000213626	1.3581	up	4.24691e-06	4.42373e-05	LBH	LBH regulator of WNT signaling pathway
ENSG00000187922	2.26291	up	4.35757e-12	1.06454e-10	LCN10	lipocalin 10
ENSG00000111716	1.04999	up	0.000677177	0.00391029	LDHB	lactate dehydrogenase B
ENSG00000179241	1.4979	up	2.96643e-06	3.19144e-05	LDLRAD3	low density lipoprotein receptor class A domain containing 3
ENSG00000145685	1.04489	up	0.000319616	0.00204895	LHFPL2	LHFPL tetraspan subfamily member 2
ENSG00000163898	1.59271	up	4.08388e-07	5.18161e-06	LIPH	lipase H
ENSG00000175536	1.23727	up	0.00237939	0.0113008	LIPT2	lipoyl(octanoyl) transferase 2
ENSG00000074695	1.05203	up	0.00144791	0.00743158	LMAN1	lectin, mannose binding 1
ENSG00000105983	1.04926	up	0.0013872	0.00715528	LMBR1	limb development membrane protein 1
ENSG00000144749	1.33604	up	2.38986e-05	0.000211877	LRIG1	leucine rich repeats and immunoglobulin like domains 1
ENSG00000147650	1.05652	up	0.00101702	0.00552458	LRP12	LDL receptor related protein 12
ENSG00000122477	1.09506	up	0.00222507	0.0107117	LRRC39	leucine rich repeat containing 39
ENSG00000204913	1.50194	up	1.46784e-06	1.67928e-05	LRRC3C	leucine rich repeat containing 3C
ENSG00000066557	1.02242	up	0.0056479	0.0229107	LRRC40	leucine rich repeat containing 40
ENSG00000163428	1.03237	up	0.00262433	0.012217	LRRC58	leucine rich repeat containing 58
ENSG00000173114	4.71168	up	9.14341e-28	8.20911e-26	LRRN3	leucine rich repeat neuronal 3
ENSG00000012223	1.01777	up	0.0128276	0.0440718	LTF	lactotransferrin
ENSG00000062524	1.64271	up	1.91551e-08	2.93076e-07	LTK	leukocyte receptor tyrosine kinase
ENSG00000244355	1.58812	up	4.53865e-05	0.000373894	LY6G6D	lymphocyte antigen 6 family member G6D
ENSG00000122224	1.31823	up	1.08446e-05	0.000103905	LY9	lymphocyte antigen 9
ENSG00000197353	1.85403	up	2.49567e-05	0.000220374	LYPD2	LY6/PLAUR domain containing 2
ENSG00000143194	1.37851	up	0.000368931	0.00231969	MAEL	maelstrom spermatogenic transposon silencer
ENSG00000178573	1.03272	up	0.00104139	0.00561045	MAF	MAF bZIP transcription factor
ENSG00000198934	1.30835	up	8.87533e-05	0.000678413	MAGEE1	MAGE family member E1
ENSG00000117643	1.49826	up	3.40449e-06	3.61436e-05	MAN1C1	mannosidase alpha class 1C member 1
ENSG00000247626	1.90952	up	5.66092e-08	8.08761e-07	MARS2	methionyl-tRNA synthetase 2, mitochondrial
ENSG00000180611	1.29908	up	0.00166018	0.00834667	MB21D2	Mab-21 domain containing 2
ENSG00000176055	1.02181	up	0.00307331	0.01394	MBLAC2	metallo-beta-lactamase domain containing 2
ENSG00000111877	1.06041	up	0.00213778	0.0103798	MCM9	minichromosome maintenance 9 homologous recombination repair factor
ENSG00000147316	1.2404	up	9.94496e-05	0.00074312	MCPH1	microcephalin 1
ENSG00000135272	1.02335	up	0.00080235	0.00450761	MDFIC	MyoD family inhibitor domain containing
ENSG00000127720	1.01537	up	0.00846619	0.0316531	METTL25	methyltransferase like 25
ENSG00000123600	1.21529	up	9.86868e-05	0.000739608	METTL8	methyltransferase 8, methylcytidine
ENSG00000176624	1.36214	up	1.48589e-05	0.000137813	MEX3C	mex-3 RNA binding family member C
ENSG00000147324	1.03846	up	0.00100783	0.00548643	MFHAS1	multifunctional ROCO family signaling regulator 1
ENSG00000168282	1.3951	up	9.75853e-06	9.4368e-05	MGAT2	alpha-1,6-mannosyl-glycoprotein 2-beta-N-acetylglucosaminyltransferase
ENSG00000243156	1.18231	up	0.000237158	0.00158407	MICAL3	microtubule associated monooxygenase, calponin and LIM domain containing 3
ENSG00000107789	1.07528	up	0.00171328	0.0085722	MINPP1	multiple inositol-polyphosphate phosphatase 1
ENSG00000027001	1.04943	up	0.00566007	0.0229452	MIPEP	mitochondrial intermediate peptidase
ENSG00000167842	1.1043	up	0.000497615	0.00300591	MIS12	MIS12 kinetochore complex component
ENSG00000159055	1.1196	up	0.00522412	0.0214981	MIS18A	MIS18 kinetochore protein A
ENSG00000100427	1.09377	up	0.000218272	0.00147858	MLC1	modulator of VRAC current 1
ENSG00000124217	1.16115	up	0.00123667	0.00650253	MOCS3	molybdenum cofactor synthesis 3
ENSG00000073146	5.83049	up	1.59539e-25	1.24857e-23	MOV10L1	Mov10 like RISC complex RNA helicase 1
ENSG00000170262	1.52029	up	0.000187945	0.00130003	MRAP	melanocortin 2 receptor accessory protein
ENSG00000278619	1.37099	up	3.34587e-05	0.00028644	MRM1	mitochondrial rRNA methyltransferase 1
ENSG00000122687	1.02493	up	0.00122037	0.00642595	MRM2	mitochondrial rRNA methyltransferase 2
ENSG00000115364	1.68308	up	1.55281e-07	2.10134e-06	MRPL19	mitochondrial ribosomal protein L19
ENSG00000154719	1.11166	up	0.00194355	0.00955675	MRPL39	mitochondrial ribosomal protein L39
ENSG00000136897	1.60788	up	2.11028e-07	2.79375e-06	MRPL50	mitochondrial ribosomal protein L50
ENSG00000163319	1.1106	up	0.000245814	0.00163879	MRPS18C	mitochondrial ribosomal protein S18C
ENSG00000156738	1.55581	up	4.83916e-08	7.00411e-07	MS4A1	membrane spanning 4-domains A1
ENSG00000170903	1.29759	up	0.000174714	0.00121948	MSANTD4	Myb/SANT DNA binding domain containing 4 with coiled-coils
ENSG00000153944	1.14756	up	0.000723417	0.00412441	MSI2	musashi RNA binding protein 2
ENSG00000038945	1.66441	up	4.17048e-07	5.27257e-06	MSR1	macrophage scavenger receptor 1
ENSG00000242114	1.19339	up	0.000103436	0.00077095	MTFP1	mitochondrial fission process 1
ENSG00000130921	1.02214	up	0.00283284	0.0130243	MTRFR	mitochondrial translation release factor in rescue
ENSG00000269028	2.59285	up	1.44909e-22	9.12102e-21	MTRNR2L12	MT-RNR2 like 12
ENSG00000185697	1.00704	up	0.00288784	0.0132427	MYBL1	MYB proto-oncogene like 1
ENSG00000128833	1.56721	up	4.9158e-07	6.11432e-06	MYO5C	myosin VC
ENSG00000196586	1.60712	up	1.15098e-06	1.33491e-05	MYO6	myosin VI
ENSG00000066933	1.49076	up	5.84546e-06	5.90118e-05	MYO9A	myosin IXA
ENSG00000170476	1.13203	up	0.000277874	0.00181691	MZB1	marginal zone B and B1 cell specific protein
ENSG00000078177	1.02143	up	0.00284078	0.0130574	N4BP2	NEDD4 binding protein 2
ENSG00000164134	1.22462	up	0.000323737	0.00207236	NAA15	N-alpha-acetyltransferase 15, NatA auxiliary subunit
ENSG00000177432	1.35334	up	0.000128086	0.000932673	NAP1L5	nucleosome assembly protein 1 like 5
ENSG00000137513	1.12365	up	0.00469524	0.0196695	NARS2	asparaginyl-tRNA synthetase 2, mitochondrial
ENSG00000171428	1.05415	up	0.011199	0.0395128	NAT1	N-acetyltransferase 1
ENSG00000219481	1.004	up	0.00258137	0.0120403	NBPF1	NBPF member 1
ENSG00000178057	1.02772	up	0.000350251	0.00221721	NDUFAF3	NADH:ubiquinone oxidoreductase complex assembly factor 3
ENSG00000184613	1.35324	up	3.73652e-06	3.94319e-05	NELL2	neural EGFL like 2
ENSG00000124257	1.22016	up	0.00127102	0.00663532	NEURL2	neuralized E3 ubiquitin protein ligase 2
ENSG00000167483	1.64847	up	2.96223e-08	4.40648e-07	NIBAN3	niban apoptosis regulator 3
ENSG00000170113	1.26653	up	1.62302e-05	0.000149069	NIPA1	NIPA magnesium transporter 1
ENSG00000186416	1.2531	up	0.000118083	0.000867331	NKRF	NFKB repressing factor
ENSG00000103202	1.16249	up	2.85971e-05	0.000249777	NME4	NME/NM23 nucleoside diphosphate kinase 4
ENSG00000163864	1.09403	up	0.000951867	0.00522255	NMNAT3	nicotinamide nucleotide adenylyltransferase 3
ENSG00000173145	1.1711	up	0.000380824	0.00238045	NOC3L	NOC3 like DNA replication regulator
ENSG00000183691	2.70566	up	1.10937e-11	2.57161e-10	NOG	noggin
ENSG00000130935	1.08553	up	0.000840554	0.00468248	NOL11	nucleolar protein 11
ENSG00000185164	1.31108	up	7.43211e-05	0.000579338	NOMO2	NODAL modulator 2
ENSG00000174738	1.73315	up	2.04526e-08	3.11044e-07	NR1D2	nuclear receptor subfamily 1 group D member 2
ENSG00000151623	2.12581	up	3.17337e-11	7.0335e-10	NR3C2	nuclear receptor subfamily 3 group C member 2
ENSG00000180530	1.05237	up	0.000909365	0.00500901	NRIP1	nuclear receptor interacting protein 1
ENSG00000053702	1.13625	up	0.00567067	0.0229776	NRIP2	nuclear receptor interacting protein 2
ENSG00000168824	1.00034	up	0.00265759	0.0123437	NSG1	neuronal vesicle trafficking associated 1
ENSG00000185115	1.29165	up	4.31623e-05	0.000357402	NSMCE3	NSE3 homolog, SMC5-SMC6 complex component
ENSG00000250741	1.25609	up	0.000460321	0.0028133	NT5C1B-RDH14	NT5C1B-RDH14 readthrough
ENSG00000135318	1.73799	up	4.93172e-09	8.24455e-08	NT5E	5'-nucleotidase ecto
ENSG00000074527	2.65667	up	3.68428e-10	7.12172e-09	NTN4	netrin 4
ENSG00000151413	1.06167	up	0.00923424	0.0338851	NUBPL	nucleotide binding protein like
ENSG00000136159	1.04699	up	0.00164973	0.00830721	NUDT15	nudix hydrolase 15
ENSG00000167799	1.04839	up	0.0127032	0.0436869	NUDT8	nudix hydrolase 8
ENSG00000083635	1.42997	up	0.000272302	0.00178654	NUFIP1	nuclear FMR1 interacting protein 1
ENSG00000189233	1.31141	up	0.000204478	0.00139962	NUGGC	nuclear GTPase, germinal center associated
ENSG00000163002	1.36279	up	0.000156559	0.00111521	NUP35	nucleoporin 35
ENSG00000111331	1.53567	up	7.46532e-07	9.00676e-06	OAS3	2'-5'-oligoadenylate synthetase 3
ENSG00000143450	1.01857	up	0.00302136	0.013741	OAZ3	ornithine decarboxylase antizyme 3
ENSG00000152193	1.12079	up	0.00239335	0.011355	OBI1	ORC ubiquitin ligase 1
ENSG00000145247	1.14219	up	0.00034453	0.0021882	OCIAD2	OCIA domain containing 2
ENSG00000177947	1.93418	up	3.23624e-05	0.000277726	ODF3	outer dense fiber of sperm tails 3
ENSG00000130558	1.60416	up	8.25465e-05	0.000636165	OLFM1	olfactomedin 1
ENSG00000144645	2.06935	up	3.51278e-10	6.81255e-09	OSBPL10	oxysterol binding protein like 10
ENSG00000164164	1.06591	up	0.00126591	0.00661452	OTUD4	OTU deubiquitinase 4
ENSG00000155100	1.07141	up	0.00534513	0.0218841	OTUD6B	OTU deubiquitinase 6B
ENSG00000151093	1.22682	up	0.000374024	0.00234921	OXSM	3-oxoacyl-ACP synthase, mitochondrial
ENSG00000180914	1.58413	up	2.12958e-08	3.22758e-07	OXTR	oxytocin receptor
ENSG00000083454	1.29074	up	1.85247e-05	0.000167766	P2RX5	purinergic receptor P2X 5
ENSG00000078589	1.22826	up	5.14275e-05	0.000417791	P2RY10	P2Y receptor family member 10
ENSG00000182162	1.08191	up	0.000414364	0.00256882	P2RY8	P2Y receptor family member 8
ENSG00000128050	1.00901	up	0.00216009	0.0104586	PAICS	phosphoribosylaminoimidazole carboxylase and phosphoribosylaminoimidazolesuccinocarboxamide synthase
ENSG00000172239	1.1954	up	0.000380883	0.00238045	PAIP1	poly(A) binding protein interacting protein 1
ENSG00000083093	1.33456	up	0.00010039	0.000749831	PALB2	partner and localizer of BRCA2
ENSG00000157654	1.6328	up	1.30647e-08	2.05217e-07	PALM2AKAP2	PALM2 and AKAP2 fusion
ENSG00000178184	1.70672	up	1.26224e-06	1.45537e-05	PARD6G	par-6 family cell polarity regulator gamma
ENSG00000169116	1.02199	up	0.00434628	0.0184923	PARM1	prostate androgen-regulated mucin-like protein 1
ENSG00000132849	1.10759	up	0.000599389	0.00351972	PATJ	PATJ crumbs cell polarity complex component
ENSG00000196092	2.58023	up	2.00891e-18	8.77322e-17	PAX5	paired box 5
ENSG00000116005	1.10516	up	0.000401836	0.00249729	PCYOX1	prenylcysteine oxidase 1
ENSG00000090470	1.20386	up	0.000233197	0.00156115	PDCD7	programmed cell death 7
ENSG00000174840	1.34313	up	3.93445e-05	0.000330117	PDE12	phosphodiesterase 12
ENSG00000113448	1.33869	up	3.91905e-05	0.000328981	PDE4D	phosphodiesterase 4D
ENSG00000178104	1.2549	up	3.58286e-05	0.000304517	PDE4DIP	phosphodiesterase 4D interacting protein
ENSG00000170962	1.25754	up	0.000766451	0.00433522	PDGFD	platelet derived growth factor D
ENSG00000175087	1.08762	up	0.00185987	0.00921701	PDIK1L	PDLIM1 interacting kinase 1 like
ENSG00000242265	1.98492	up	1.38729e-08	2.17526e-07	PEG10	paternally expressed 10
ENSG00000112378	1.68634	up	2.8063e-07	3.64695e-06	PERP	p53 apoptosis effector related to PMP22
ENSG00000108733	1.71336	up	1.73361e-06	1.95676e-05	PEX12	peroxisomal biogenesis factor 12
ENSG00000109272	1.02903	up	0.000155508	0.00110874	PF4V1	platelet factor 4 variant 1
ENSG00000185220	1.35477	up	4.27926e-05	0.000354507	PGBD2	piggyBac transposable element derived 2
ENSG00000112419	1.03318	up	0.00125661	0.00657175	PHACTR2	phosphatase and actin regulator 2
ENSG00000156531	1.24225	up	8.28108e-05	0.000637924	PHF6	PHD finger protein 6
ENSG00000144824	1.24847	up	0.000471941	0.00287637	PHLDB2	pleckstrin homology like domain family B member 2
ENSG00000040199	1.6891	up	3.16555e-07	4.07787e-06	PHLPP2	PH domain and leucine rich repeat protein phosphatase 2
ENSG00000142892	1.02741	up	0.0012876	0.00671594	PIGK	phosphatidylinositol glycan anchor biosynthesis class K
ENSG00000108474	1.01342	up	0.00402972	0.0173348	PIGL	phosphatidylinositol glycan anchor biosynthesis class L
ENSG00000277161	1.05335	up	0.00407128	0.0174778	PIGW	phosphatidylinositol glycan anchor biosynthesis class W
ENSG00000255072	1.06837	up	0.000601893	0.00353091	PIGY	phosphatidylinositol glycan anchor biosynthesis class Y
ENSG00000100100	1.17711	up	0.000496501	0.00300021	PIK3IP1	phosphoinositide-3-kinase interacting protein 1
ENSG00000145675	1.57006	up	1.68217e-06	1.90599e-05	PIK3R1	phosphoinositide-3-kinase regulatory subunit 1
ENSG00000196455	1.11907	up	0.00175389	0.00876054	PIK3R4	phosphoinositide-3-kinase regulatory subunit 4
ENSG00000258724	1.31734	up	0.00537937	0.0219887	PINX1	PIN2 (TERF1) interacting telomerase inhibitor 1
ENSG00000254093	1.04976	up	0.00403012	0.0173348	PINX1	PIN2 (TERF1) interacting telomerase inhibitor 1
ENSG00000107242	1.29233	up	0.000224489	0.00151548	PIP5K1B	phosphatidylinositol-4-phosphate 5-kinase type 1 beta
ENSG00000181191	1.15457	up	0.000353115	0.00223248	PJA1	praja ring finger ubiquitin ligase 1
ENSG00000078795	1.08939	up	0.00197128	0.00967156	PKD2L2	polycystin 2 like 2, transient receptor potential cation channel
ENSG00000115896	1.09172	up	0.00169525	0.00850368	PLCL1	phospholipase C like 1 (inactive)
ENSG00000120278	1.8988	up	1.2492e-08	1.97098e-07	PLEKHG1	pleckstrin homology and RhoGEF domain containing G1
ENSG00000147535	1.2108	up	3.57161e-05	0.000303853	PLPP5	phospholipid phosphatase 5
ENSG00000198805	1.50047	up	9.94891e-08	1.3823e-06	PNP	purine nucleoside phosphorylase
ENSG00000178202	1.30139	up	8.98182e-05	0.000684453	POGLUT3	protein O-glucosyltransferase 3
ENSG00000130997	1.29488	up	0.00352138	0.0155629	POLN	DNA polymerase nu
ENSG00000105849	1.20038	up	0.000327596	0.00209404	POLR1F	RNA polymerase I subunit F
ENSG00000110777	1.14241	up	7.85354e-05	0.000608968	POU2AF1	POU class 2 homeobox associating factor 1
ENSG00000137168	1.20752	up	0.00018715	0.00129656	PPIL1	peptidylprolyl isomerase like 1
ENSG00000101445	1.55295	up	1.13829e-06	1.32366e-05	PPP1R16B	protein phosphatase 1 regulatory subunit 16B
ENSG00000275342	1.47251	up	3.19718e-06	3.40859e-05	PRAG1	PEAK1 related, kinase-activating pseudokinase 1
ENSG00000110851	1.0312	up	0.00353655	0.0156221	PRDM4	PR/SET domain 4
ENSG00000198056	1.13852	up	0.00489467	0.0203795	PRIM1	DNA primase subunit 1
ENSG00000146143	1.01583	up	0.00573728	0.0232156	PRIM2	DNA primase subunit 2
ENSG00000171132	1.05545	up	0.00141518	0.00728046	PRKCE	protein kinase C epsilon
ENSG00000027075	1.28323	up	5.89376e-05	0.000470676	PRKCH	protein kinase C eta
ENSG00000198890	1.08184	up	0.00215636	0.0104463	PRMT6	protein arginine methyltransferase 6
ENSG00000164169	1.87067	up	2.00886e-06	2.23183e-05	PRMT9	protein arginine methyltransferase 9
ENSG00000171867	1.28527	up	2.00347e-05	0.000180271	PRNP	prion protein
ENSG00000007062	1.43522	up	2.56356e-05	0.000225469	PROM1	prominin 1
ENSG00000147224	1.28265	up	6.07003e-05	0.000483606	PRPS1	phosphoribosyl pyrophosphate synthetase 1
ENSG00000101911	1.15445	up	0.000181591	0.001262	PRPS2	phosphoribosyl pyrophosphate synthetase 2
ENSG00000115233	1.09306	up	0.000710498	0.00407609	PSMD14	proteasome 26S subunit, non-ATPase 14
ENSG00000165983	1.10008	up	0.00124375	0.00652573	PTER	phosphotriesterase related
ENSG00000183134	1.11666	up	0.0011394	0.00604637	PTGDR2	prostaglandin D2 receptor 2
ENSG00000088179	1.08113	up	0.00126185	0.00659722	PTPN4	protein tyrosine phosphatase non-receptor type 4
ENSG00000173482	1.81919	up	3.42065e-07	4.3905e-06	PTPRM	protein tyrosine phosphatase receptor type M
ENSG00000054356	1.25367	up	1.16221e-05	0.000110339	PTPRN	protein tyrosine phosphatase receptor type N
ENSG00000213413	1.48553	up	1.88828e-06	2.11513e-05	PVRIG	PVR related immunoglobulin domain containing
ENSG00000145337	1.06837	up	0.000601893	0.00353091	PYURF	PIGY upstream open reading frame
ENSG00000103485	1.11342	up	0.000672087	0.00388725	QPRT	quinolinate phosphoribosyltransferase
ENSG00000130348	1.28772	up	2.29401e-05	0.000203787	QRSL1	glutaminyl-tRNA amidotransferase subunit QRSL1
ENSG00000135631	1.33591	up	2.05952e-05	0.000184626	RAB11FIP5	RAB11 family interacting protein 5
ENSG00000137502	1.58537	up	4.47014e-07	5.60733e-06	RAB30	RAB30, member RAS oncogene family
ENSG00000155961	1.04888	up	0.00238963	0.0113403	RAB39B	RAB39B, member RAS oncogene family
ENSG00000147231	1.28523	up	0.00109734	0.00586366	RADX	RPA1 related single stranded DNA binding protein, X-linked
ENSG00000116191	1.61671	up	6.65641e-08	9.396e-07	RALGPS2	Ral GEF with PH domain and SH3 binding motif 2
ENSG00000122679	2.56618	up	3.06686e-17	1.23844e-15	RAMP3	receptor activity modifying protein 3
ENSG00000137040	1.07219	up	0.000868799	0.00481103	RANBP6	RAN binding protein 6
ENSG00000158987	1.09042	up	0.000866642	0.00480511	RAPGEF6	Rap guanine nucleotide exchange factor 6
ENSG00000113319	1.63611	up	1.77029e-08	2.72745e-07	RASGRF2	Ras protein specific guanine nucleotide releasing factor 2
ENSG00000172575	1.08853	up	0.0030402	0.013816	RASGRP1	RAS guanyl releasing protein 1
ENSG00000152689	1.2781	up	9.81677e-05	0.000737279	RASGRP3	RAS guanyl releasing protein 3
ENSG00000146587	1.00233	up	0.0043531	0.0185124	RBAK	RB associated KRAB zinc finger
ENSG00000272968	1.33999	up	0.000241483	0.00161174	RBAK-RBAKDN	RBAK-RBAKDN readthrough
ENSG00000089050	1.32607	up	2.12555e-05	0.000189938	RBBP9	RB binding protein 9, serine hydrolase
ENSG00000103479	1.11514	up	0.000321112	0.0020563	RBL2	RB transcriptional corepressor like 2
ENSG00000185272	1.96756	up	8.08304e-05	0.000625119	RBM11	RNA binding motif protein 11
ENSG00000184898	1.34607	up	8.59165e-05	0.000658123	RBM43	RNA binding motif protein 43
ENSG00000117602	1.21585	up	5.48225e-05	0.000441953	RCAN3	RCAN family member 3
ENSG00000117906	1.15484	up	0.000635057	0.00370097	RCN2	reticulocalbin 2
ENSG00000227729	1.78587	up	3.6018e-06	3.81239e-05	RD3L	RD3 like
ENSG00000240857	1.15257	up	0.000288664	0.00187885	RDH14	retinol dehydrogenase 14
ENSG00000122707	1.21195	up	0.000818567	0.00458164	RECK	reversion inducing cysteine rich protein with kazal motifs
ENSG00000104918	1.38184	up	3.06467e-06	3.28514e-05	RETN	resistin
ENSG00000143390	1.22128	up	0.000155635	0.00110908	RFX5	regulatory factor X5
ENSG00000181827	1.11414	up	0.000807512	0.00453124	RFX7	regulatory factor X7
ENSG00000133111	1.10272	up	0.00205361	0.0100365	RFXAP	regulatory factor X associated protein
ENSG00000174136	1.08001	up	0.0012487	0.006542	RGMB	repulsive guidance molecule BMP co-receptor b
ENSG00000090104	1.0092	up	0.0112433	0.0396293	RGS1	regulator of G protein signaling 1
ENSG00000168421	1.19775	up	7.25645e-05	0.000566394	RHOH	ras homolog family member H
ENSG00000058729	1.19365	up	0.000314449	0.00202419	RIOK2	RIO kinase 2
ENSG00000101695	1.4507	up	1.83832e-05	0.000166911	RNF125	ring finger protein 125
ENSG00000215277	2.1887	up	1.6696e-09	2.95597e-08	RNF212B	ring finger protein 212B
ENSG00000179859	1.1646	up	0.00294756	0.0134682	RNF227	ring finger protein 227
ENSG00000127870	1.0444	up	0.00126755	0.00662113	RNF6	ring finger protein 6
ENSG00000101654	1.10574	up	0.000751621	0.00426908	RNMT	RNA guanine-7 methyltransferase
ENSG00000069667	1.19672	up	0.000612938	0.00358737	RORA	RAR related orphan receptor A
ENSG00000143365	2.17682	up	3.15712e-11	7.01507e-10	RORC	RAR related orphan receptor C
ENSG00000147403	1.06006	up	0.000485213	0.00293802	RPL10	ribosomal protein L10
ENSG00000198755	1.0917	up	0.000282648	0.001845	RPL10A	ribosomal protein L10a
ENSG00000198242	1.14794	up	0.000284441	0.00185439	RPL23A	ribosomal protein L23a
ENSG00000131469	1.05679	up	0.000259821	0.00171985	RPL27	ribosomal protein L27
ENSG00000156482	1.0619	up	0.000450931	0.00276547	RPL30	ribosomal protein L30
ENSG00000182899	1.03275	up	0.000523551	0.00314006	RPL35A	ribosomal protein L35a
ENSG00000152464	1.05434	up	0.00196883	0.00966225	RPP38	ribonuclease P/MRP subunit p38
ENSG00000112306	1.02151	up	0.000554514	0.00330336	RPS12	ribosomal protein S12
ENSG00000171858	1.01126	up	0.000378922	0.00237417	RPS21	ribosomal protein S21
ENSG00000177954	1.11999	up	0.000131016	0.000951264	RPS27	ribosomal protein S27
ENSG00000233927	1.09303	up	0.000144514	0.00103692	RPS28	ribosomal protein S28
ENSG00000213741	1.17849	up	2.39908e-05	0.000212587	RPS29	ribosomal protein S29
ENSG00000133818	1.24357	up	0.00015488	0.00110636	RRAS2	RAS related 2
ENSG00000067533	1.07477	up	0.00100815	0.00548651	RRP15	ribosomal RNA processing 15 homolog
ENSG00000160208	1.03127	up	0.000813301	0.00455794	RRP1B	ribosomal RNA processing 1B
ENSG00000134321	1.05872	up	0.00183335	0.00911113	RSAD2	radical S-adenosyl methionine domain containing 2
ENSG00000182010	1.59586	up	2.13117e-05	0.000190278	RTKN2	rhotekin 2
ENSG00000188636	2.23956	up	2.80717e-12	6.98318e-11	RTL6	retrotransposon Gag like 6
ENSG00000020633	1.19439	up	0.000223856	0.00151293	RUNX3	RUNX family transcription factor 3
ENSG00000013392	1.14588	up	0.000789851	0.00444766	RWDD2A	RWD domain containing 2A
ENSG00000160307	1.72813	up	2.40803e-05	0.000213061	S100B	S100 calcium binding protein B
ENSG00000170989	1.68265	up	2.5153e-08	3.77658e-07	S1PR1	sphingosine-1-phosphate receptor 1
ENSG00000151835	1.51038	up	7.45648e-07	9.00224e-06	SACS	sacsin molecular chaperone
ENSG00000109929	1.55476	up	2.5998e-06	2.83319e-05	SC5D	sterol-C5-desaturase
ENSG00000214279	1.20985	up	0.000277538	0.00181539	SCART1	scavenger receptor family member expressed on T cells 1
ENSG00000099194	1.10144	up	0.00074292	0.00422238	SCD	stearoyl-CoA desaturase
ENSG00000145284	1.3003	up	0.000157202	0.00111934	SCD5	stearoyl-CoA desaturase 5
ENSG00000188076	1.82552	up	5.80957e-08	8.27325e-07	SCGB1C1	secretoglobin family 1C member 1
ENSG00000136193	1.56496	up	1.15618e-07	1.59511e-06	SCRN1	secernin 1
ENSG00000091490	1.4239	up	1.71433e-06	1.93721e-05	SEL1L3	SEL1L family member 3
ENSG00000168758	1.06014	up	0.00151211	0.00771853	SEMA4C	semaphorin 4C
ENSG00000183569	1.20781	up	0.00397765	0.0171383	SERHL2	serine hydrolase like 2
ENSG00000163536	1.47819	up	3.05233e-05	0.00026451	SERPINI1	serpin family I member 1
ENSG00000152217	1.06619	up	0.0038117	0.0165686	SETBP1	SET binding protein 1
ENSG00000126821	1.12698	up	0.000361452	0.00227752	SGPP1	sphingosine-1-phosphate phosphatase 1
ENSG00000183918	1.26335	up	2.92327e-05	0.000254323	SH2D1A	SH2 domain containing 1A
ENSG00000198574	1.03271	up	0.00169167	0.0084905	SH2D1B	SH2 domain containing 1B
ENSG00000027869	1.40992	up	2.76565e-06	2.99364e-05	SH2D2A	SH2 domain containing 2A
ENSG00000169247	1.06284	up	0.000159282	0.00113187	SH3TC2	SH3 domain and tetratricopeptide repeats 2
ENSG00000144736	1.05442	up	0.00239865	0.0113709	SHQ1	SHQ1, H/ACA ribonucleoprotein assembly factor
ENSG00000275993	1.60894	up	9.18903e-07	1.08932e-05	SIK1B	salt inducible kinase 1B (putative)
ENSG00000170085	1.5459	up	1.21713e-05	0.000115058	SIMC1	SUMO interacting motifs containing 1
ENSG00000139146	1.47	up	2.96413e-06	3.1909e-05	SINHCAF	SIN3-HDAC complex associated factor
ENSG00000105738	1.30648	up	2.12629e-05	0.000189938	SIPA1L3	signal induced proliferation associated 1 like 3
ENSG00000089012	1.49707	up	1.05314e-06	1.23439e-05	SIRPG	signal regulatory protein gamma
ENSG00000137078	1.16975	up	0.000117598	0.000864129	SIT1	signaling threshold regulating transmembrane adaptor 1
ENSG00000139737	1.15711	up	0.000353293	0.00223248	SLAIN1	SLAIN motif family member 1
ENSG00000120519	1.20965	up	0.00151543	0.00772879	SLC10A7	solute carrier family 10 member 7
ENSG00000064651	1.04479	up	0.00300399	0.0136761	SLC12A2	solute carrier family 12 member 2
ENSG00000118596	1.23272	up	7.67854e-05	0.000596969	SLC16A7	solute carrier family 16 member 7
ENSG00000117479	1.1037	up	0.00823882	0.0309779	SLC19A2	solute carrier family 19 member 2
ENSG00000115840	1.06255	up	0.00206813	0.0100991	SLC25A12	solute carrier family 25 member 12
ENSG00000164933	1.01262	up	0.00468588	0.019635	SLC25A32	solute carrier family 25 member 32
ENSG00000122696	1.51817	up	9.8235e-05	0.000737471	SLC25A51	solute carrier family 25 member 51
ENSG00000182747	2.90471	up	8.36276e-17	3.29426e-15	SLC35D3	solute carrier family 35 member D3
ENSG00000110660	1.28068	up	0.000363401	0.00228736	SLC35F2	solute carrier family 35 member F2
ENSG00000111371	1.19671	up	0.000209052	0.00142705	SLC38A1	solute carrier family 38 member 1
ENSG00000196950	1.05439	up	0.00194559	0.00956411	SLC39A10	solute carrier family 39 member 10
ENSG00000138821	1.26991	up	0.000110626	0.000819367	SLC39A8	solute carrier family 39 member 8
ENSG00000133065	1.21212	up	0.000223952	0.001513	SLC41A1	solute carrier family 41 member 1
ENSG00000144290	4.37421	up	1.77552e-31	2.25925e-29	SLC4A10	solute carrier family 4 member 10
ENSG00000080493	1.51372	up	9.89832e-05	0.000741514	SLC4A4	solute carrier family 4 member 4
ENSG00000103257	1.22119	up	0.000597955	0.00351642	SLC7A5	solute carrier family 7 member 5
ENSG00000166750	1.41491	up	3.27165e-06	3.47751e-05	SLFN5	schlafen family member 5
ENSG00000113658	1.4279	up	4.05399e-06	4.24027e-05	SMAD5	SMAD family member 5
ENSG00000101665	1.02544	up	0.0027062	0.0125366	SMAD7	SMAD family member 7
ENSG00000167447	1.663	up	2.80382e-07	3.64641e-06	SMG8	SMG8 nonsense mediated mRNA decay factor
ENSG00000224531	1.01814	up	0.00222977	0.0107314	SMIM13	small integral membrane protein 13
ENSG00000204323	1.22666	up	7.48173e-06	7.36801e-05	SMIM5	small integral membrane protein 5
ENSG00000205571	1.12965	up	0.00597707	0.02381	SMN2	survival of motor neuron 2, centromeric
ENSG00000124380	1.02618	up	0.00237677	0.0112914	SNRNP27	small nuclear ribonucleoprotein U4/U6.U5 subunit 27
ENSG00000109762	1.21125	up	0.000711477	0.00407811	SNX25	sorting nexin 25
ENSG00000105866	1.49632	up	2.95729e-06	3.18548e-05	SP4	Sp4 transcription factor
ENSG00000165698	1.21608	up	0.000185424	0.00128561	SPACA9	sperm acrosome associated 9
ENSG00000204710	2.48317	up	7.26043e-19	3.30116e-17	SPDYC	speedy/RINGO cell cycle regulator family member C
ENSG00000269404	1.49746	up	2.08041e-07	2.7604e-06	SPIB	Spi-B transcription factor
ENSG00000107742	1.24648	up	6.29346e-05	0.000499383	SPOCK2	SPARC (osteonectin), cwcv and kazal like domains proteoglycan 2
ENSG00000167720	1.01837	up	0.00304416	0.0138305	SRR	serine racemase
ENSG00000066923	1.02573	up	0.00129428	0.00674667	STAG3	stromal antigen 3
ENSG00000035720	1.68505	up	1.60104e-08	2.48182e-07	STAP1	signal transducing adaptor family member 1
ENSG00000164211	1.29383	up	2.9903e-05	0.000259517	STARD4	StAR related lipid transfer domain containing 4
ENSG00000165209	1.3835	up	7.16713e-06	7.0977e-05	STRBP	spermatid perinuclear RNA binding protein
ENSG00000172340	1.35967	up	1.40019e-05	0.000130274	SUCLG2	succinate-CoA ligase GDP-forming subunit beta
ENSG00000198829	1.65535	up	1.10418e-06	1.28823e-05	SUCNR1	succinate receptor 1
ENSG00000133789	1.69004	up	1.0089e-08	1.61342e-07	SWAP70	switching B cell complex subunit SWAP70
ENSG00000141384	1.50534	up	4.61659e-06	4.7667e-05	TAF4B	TATA-box binding protein associated factor 4b
ENSG00000161835	1.35973	up	0.00011498	0.000848417	TAMALIN	trafficking regulator and scaffold protein tamalin
ENSG00000108021	1.04739	up	0.00366937	0.0161283	TASOR2	transcription activation suppressor family member 2
ENSG00000156787	1.50181	up	6.20899e-06	6.24323e-05	TBC1D31	TBC1 domain family member 31
ENSG00000113838	1.08903	up	0.00675128	0.0262209	TBCCD1	TBCC domain containing 1
ENSG00000198420	1.66491	up	4.3052e-07	5.41964e-06	TCAF1	TRPM8 channel associated factor 1
ENSG00000170379	1.32721	up	0.000139614	0.00100708	TCAF2	TRPM8 channel associated factor 2
ENSG00000172465	1.17287	up	0.00140463	0.00723254	TCEAL1	transcription elongation factor A like 1
ENSG00000196507	1.07759	up	0.00038783	0.00241789	TCEAL3	transcription elongation factor A like 3
ENSG00000140262	1.062	up	0.000990144	0.00540348	TCF12	transcription factor 12
ENSG00000081059	1.10969	up	0.000185947	0.00128873	TCF7	transcription factor 7
ENSG00000100721	1.66837	up	1.41826e-09	2.53638e-08	TCL1A	TCL1 family AKT coactivator A
ENSG00000213231	1.27239	up	0.00270942	0.0125449	TCL1B	TCL1 family AKT coactivator B
ENSG00000119977	1.07325	up	0.00219633	0.0106051	TCTN3	tectonic family member 3
ENSG00000042088	1.24924	up	0.000113022	0.000836762	TDP1	tyrosyl-DNA phosphodiesterase 1
ENSG00000172171	1.09365	up	0.00262478	0.012217	TEFM	transcription elongation factor, mitochondrial
ENSG00000135426	1.06882	up	0.000558942	0.00332527	TESPA1	thymocyte expressed, positive selection associated 1
ENSG00000108064	1.32059	up	4.99824e-05	0.000407767	TFAM	transcription factor A, mitochondrial
ENSG00000069702	1.35047	up	3.09133e-05	0.000267366	TGFBR3	transforming growth factor beta receptor 3
ENSG00000172673	1.52701	up	7.88975e-07	9.48648e-06	THEMIS	thymocyte selection associated
ENSG00000185875	1.35805	up	0.000364127	0.0022903	THNSL1	threonine synthase like 1
ENSG00000051596	1.28365	up	1.43114e-05	0.000132944	THOC3	THO complex 3
ENSG00000134077	1.018	up	0.0013608	0.00703955	THUMPD3	THUMP domain containing 3
ENSG00000180346	1.78941	up	4.93498e-07	6.12526e-06	TIGD2	tigger transposable element derived 2
ENSG00000111602	1.28779	up	5.67203e-05	0.000454971	TIMELESS	timeless circadian regulator
ENSG00000196781	1.10671	up	0.000800255	0.00449908	TLE1	TLE family member 1, transcriptional corepressor
ENSG00000169908	1.54587	up	5.84253e-06	5.90118e-05	TM4SF1	transmembrane 4 L six family member 1
ENSG00000198498	1.05164	up	0.00249781	0.0117621	TMA16	translation machinery associated 16 homolog
ENSG00000134970	1.09938	up	0.000457798	0.00280079	TMED7	transmembrane p24 trafficking protein 7
ENSG00000152558	1.03724	up	0.000681493	0.00393136	TMEM123	transmembrane protein 123
ENSG00000171204	1.17859	up	0.000507297	0.00305605	TMEM126B	transmembrane protein 126B
ENSG00000096092	1.49029	up	1.3098e-05	0.000122882	TMEM14A	transmembrane protein 14A
ENSG00000121895	1.16166	up	0.000415701	0.00257531	TMEM156	transmembrane protein 156
ENSG00000144120	1.32497	up	0.000477742	0.00289974	TMEM177	transmembrane protein 177
ENSG00000131634	1.15534	up	2.0815e-05	0.000186502	TMEM204	transmembrane protein 204
ENSG00000233493	1.02172	up	0.000480932	0.00291598	TMEM238	transmembrane protein 238
ENSG00000151135	1.19257	up	0.000224138	0.00151368	TMEM263	transmembrane protein 263
ENSG00000095209	1.20506	up	0.00108615	0.00581087	TMEM38B	transmembrane protein 38B
ENSG00000120802	1.47605	up	5.53895e-07	6.80801e-06	TMPO	thymopoietin
ENSG00000232810	1.53997	up	9.25691e-07	1.09663e-05	TNF	tumor necrosis factor
ENSG00000118503	1.2486	up	0.000425728	0.0026273	TNFAIP3	TNF alpha induced protein 3
ENSG00000240505	1.04327	up	0.00301777	0.0137282	TNFRSF13B	TNF receptor superfamily member 13B
ENSG00000159958	1.76241	up	6.56691e-09	1.08347e-07	TNFRSF13C	TNF receptor superfamily member 13C
ENSG00000048462	2.27418	up	6.53045e-10	1.21073e-08	TNFRSF17	TNF receptor superfamily member 17
ENSG00000198718	1.04012	up	0.00948047	0.0346592	TOGARAM1	TOG array regulator of axonemal microtubules 1
ENSG00000154174	1.0145	up	0.00233211	0.0111091	TOMM70	translocase of outer mitochondrial membrane 70
ENSG00000198846	1.35241	up	4.6119e-05	0.00037887	TOX	thymocyte selection associated high mobility group box
ENSG00000076554	1.29395	up	1.84454e-05	0.000167379	TPD52	tumor protein D52
ENSG00000204104	1.3224	up	5.33811e-05	0.000431908	TRAF3IP1	TRAF3 interacting protein 1
ENSG00000082512	1.07727	up	0.000637977	0.00371547	TRAF5	TNF receptor associated factor 5
ENSG00000256060	1.1707	up	0.00440226	0.0186677	TRAPPC2B	trafficking protein particle complex subunit 2B
ENSG00000163519	1.07897	up	0.00132505	0.00687683	TRAT1	T cell receptor associated transmembrane adaptor 1
ENSG00000204613	1.1783	up	0.000266099	0.00175681	TRIM10	tripartite motif containing 10
ENSG00000119401	1.15706	up	0.000821389	0.00459163	TRIM32	tripartite motif containing 32
ENSG00000204614	1.13963	up	0.0028557	0.0131192	TRIM40	tripartite motif containing 40
ENSG00000183439	3.05995	up	2.63485e-12	6.58229e-11	TRIM61	tripartite motif containing 61
ENSG00000167333	1.44719	up	3.65909e-06	3.8684e-05	TRIM68	tripartite motif containing 68
ENSG00000174173	1.2603	up	7.84337e-05	0.000608446	TRMT10C	tRNA methyltransferase 10C, mitochondrial RNase P subunit
ENSG00000126814	1.29537	up	0.000163627	0.00115856	TRMT5	tRNA methyltransferase 5
ENSG00000165832	1.50229	up	1.44752e-05	0.000134395	TRUB1	TruB pseudouridine synthase family member 1
ENSG00000179981	1.42001	up	6.03631e-06	6.07651e-05	TSHZ1	teashirt zinc finger homeobox 1
ENSG00000106537	1.08678	up	0.000379046	0.00237417	TSPAN13	tetraspanin 13
ENSG00000167721	1.16109	up	0.000291981	0.00189653	TSR1	TSR1 ribosome maturation factor
ENSG00000139908	1.19853	up	0.00388761	0.0167954	TSSK4	testis specific serine kinase 4
ENSG00000187862	1.13098	up	0.00296028	0.0135119	TTC24	tetratricopeptide repeat domain 24
ENSG00000198677	1.16613	up	0.000665609	0.00385988	TTC37	tetratricopeptide repeat domain 37
ENSG00000137267	1.164	up	0.0024753	0.0116998	TUBB2A	tubulin beta 2A class IIa
ENSG00000074935	1.3215	up	0.000102667	0.000765865	TUBE1	tubulin epsilon 1
ENSG00000198680	1.07711	up	0.00668004	0.0260127	TUSC1	tumor suppressor candidate 1
ENSG00000086712	1.31283	up	0.000139413	0.00100604	TXLNG	taxilin gamma
ENSG00000239264	1.13097	up	0.000135359	0.000979181	TXNDC5	thioredoxin domain containing 5
ENSG00000160185	1.03011	up	0.000698929	0.00402407	UBASH3A	ubiquitin associated and SH3 domain containing A
ENSG00000114062	1.03634	up	0.0022907	0.0109397	UBE3A	ubiquitin protein ligase E3A
ENSG00000009335	1.05302	up	0.000889774	0.00491027	UBE3C	ubiquitin protein ligase E3C
ENSG00000120942	1.12809	up	0.000842867	0.00469389	UBIAD1	UbiA prenyltransferase domain containing 1
ENSG00000109814	1.13639	up	0.000460875	0.00281562	UGDH	UDP-glucose 6-dehydrogenase
ENSG00000076248	1.14315	up	0.000259684	0.00171959	UNG	uracil DNA glycosylase
ENSG00000105668	1.25989	up	0.00328221	0.014682	UPK1A	uroplakin 1A
ENSG00000123552	1.03948	up	0.00351046	0.0155224	USP45	ubiquitin specific peptidase 45
ENSG00000166348	1.05332	up	0.00501119	0.0207873	USP54	ubiquitin specific peptidase 54
ENSG00000148429	1.00015	up	0.00229092	0.0109397	USP6NL	USP6 N-terminal like
ENSG00000111962	1.60612	up	1.51759e-07	2.05999e-06	UST	uronyl 2-sulfotransferase
ENSG00000147679	1.56618	up	9.75306e-07	1.15002e-05	UTP23	UTP23 small subunit processome component
ENSG00000117597	1.28897	up	8.35117e-05	0.000641618	UTP25	UTP25 small subunit processor component
ENSG00000150630	1.03024	up	0.00384357	0.0166458	VEGFC	vascular endothelial growth factor C
ENSG00000128218	1.48787	up	1.00782e-06	1.18519e-05	VPREB3	V-set pre-B cell surrogate light chain 3
ENSG00000101842	1.91079	up	2.29349e-08	3.46118e-07	VSIG1	V-set and immunoglobulin domain containing 1
ENSG00000065183	1.27686	up	0.000115882	0.000854005	WDR3	WD repeat domain 3
ENSG00000140006	1.19135	up	0.000199114	0.00136979	WDR89	WD repeat domain 89
ENSG00000095397	1.48128	up	1.19029e-05	0.000112883	WHRN	whirlin
ENSG00000125084	1.35756	up	0.00100197	0.00546464	WNT1	Wnt family member 1
ENSG00000154764	1.7904	up	2.13508e-06	2.35872e-05	WNT7A	Wnt family member 7A
ENSG00000186153	1.05432	up	0.000667266	0.00386442	WWOX	WW domain containing oxidoreductase
ENSG00000132953	1.07724	up	0.00238784	0.0113349	XPO4	exportin 4
ENSG00000103489	1.33315	up	2.66456e-05	0.000233539	XYLT1	xylosyltransferase 1
ENSG00000176105	1.41722	up	0.000179817	0.00125164	YES1	YES proto-oncogene 1, Src family tyrosine kinase
ENSG00000126804	1.14909	up	0.000404018	0.0025082	ZBTB1	zinc finger and BTB domain containing 1
ENSG00000205189	1.56015	up	7.06929e-07	8.58165e-06	ZBTB10	zinc finger and BTB domain containing 10
ENSG00000109906	1.21351	up	0.000360686	0.00227432	ZBTB16	zinc finger and BTB domain containing 16
ENSG00000177485	1.04746	up	0.00126413	0.0066072	ZBTB33	zinc finger and BTB domain containing 33
ENSG00000177888	1.44201	up	2.00728e-05	0.000180492	ZBTB41	zinc finger and BTB domain containing 41
ENSG00000168795	1.16905	up	0.000723585	0.00412441	ZBTB5	zinc finger and BTB domain containing 5
ENSG00000186130	1.15715	up	0.000808015	0.00453262	ZBTB6	zinc finger and BTB domain containing 6
ENSG00000213588	1.21514	up	0.00073639	0.00419195	ZBTB9	zinc finger and BTB domain containing 9
ENSG00000168228	1.07194	up	0.00363738	0.0159996	ZCCHC4	zinc finger CCHC-type containing 4
ENSG00000104219	1.17047	up	0.000288764	0.00187885	ZDHHC2	zinc finger DHHC-type palmitoyltransferase 2
ENSG00000180787	2.04216	up	8.98829e-10	1.65084e-08	ZFP3	ZFP3 zinc finger protein
ENSG00000120784	1.59977	up	6.46832e-06	6.47555e-05	ZFP30	ZFP30 zinc finger protein
ENSG00000152518	1.00458	up	0.00299087	0.0136304	ZFP36L2	ZFP36 ring finger protein like 2
ENSG00000181638	1.19135	up	0.000545217	0.00325786	ZFP41	ZFP41 zinc finger protein
ENSG00000196670	1.11904	up	0.000752248	0.00427127	ZFP62	ZFP62 zinc finger protein
ENSG00000181007	1.08165	up	0.00220238	0.0106227	ZFP82	ZFP82 zinc finger protein
ENSG00000165156	1.09689	up	0.000700373	0.00402984	ZHX1	zinc fingers and homeoboxes 1
ENSG00000174306	1.06371	up	0.00216723	0.0104818	ZHX3	zinc fingers and homeoboxes 3
ENSG00000171649	1.66726	up	1.75927e-06	1.98314e-05	ZIK1	zinc finger protein interacting with K protein 1
ENSG00000155592	1.03531	up	0.00490758	0.0204284	ZKSCAN2	zinc finger with KRAB and SCAN domains 2
ENSG00000256223	1.28094	up	0.000196211	0.0013514	ZNF10	zinc finger protein 10
ENSG00000196247	1.19435	up	0.000885378	0.00489059	ZNF107	zinc finger protein 107
ENSG00000213762	1.13232	up	0.000890623	0.00491343	ZNF134	zinc finger protein 134
ENSG00000167635	1.36728	up	5.55839e-06	5.65007e-05	ZNF146	zinc finger protein 146
ENSG00000179909	2.44803	up	3.46043e-12	8.54812e-11	ZNF154	zinc finger protein 154
ENSG00000186272	1.14657	up	0.0024391	0.011541	ZNF17	zinc finger protein 17
ENSG00000197841	1.13182	up	0.000839254	0.00467671	ZNF181	zinc finger protein 181
ENSG00000096654	1.58891	up	2.52907e-06	2.76121e-05	ZNF184	zinc finger protein 184
ENSG00000165512	1.37827	up	5.20073e-06	5.3263e-05	ZNF22	zinc finger protein 22
ENSG00000256771	1.32822	up	0.000118541	0.000870335	ZNF253	zinc finger protein 253
ENSG00000090612	1.30676	up	4.4474e-05	0.000367747	ZNF268	zinc finger protein 268
ENSG00000198039	1.93606	up	1.09437e-08	1.73909e-07	ZNF273	zinc finger protein 273
ENSG00000198538	1.64351	up	1.14639e-06	1.33134e-05	ZNF28	zinc finger protein 28
ENSG00000187607	1.06689	up	0.00559852	0.022753	ZNF286A	zinc finger protein 286A
ENSG00000131845	1.68864	up	5.06234e-07	6.27014e-06	ZNF304	zinc finger protein 304
ENSG00000181894	1.48838	up	4.43068e-06	4.59352e-05	ZNF329	zinc finger protein 329
ENSG00000130844	1.99422	up	4.50055e-10	8.57772e-09	ZNF331	zinc finger protein 331
ENSG00000169981	1.16909	up	0.00420228	0.0179705	ZNF35	zinc finger protein 35
ENSG00000178338	1.80501	up	1.53717e-07	2.08177e-06	ZNF354B	zinc finger protein 354B
ENSG00000177932	1.82263	up	4.69996e-07	5.87064e-06	ZNF354C	zinc finger protein 354C
ENSG00000075407	1.10424	up	0.000865869	0.00480384	ZNF37A	zinc finger protein 37A
ENSG00000186918	1.21352	up	5.25997e-05	0.000426366	ZNF395	zinc finger protein 395
ENSG00000176222	1.83119	up	2.84272e-05	0.000248537	ZNF404	zinc finger protein 404
ENSG00000083817	1.53226	up	2.87165e-05	0.000250695	ZNF416	zinc finger protein 416
ENSG00000105136	1.12232	up	0.00186796	0.00924415	ZNF419	zinc finger protein 419
ENSG00000197050	1.24187	up	0.00023271	0.00155848	ZNF420	zinc finger protein 420
[truncated: 46 more rows]

## Sheet: TableS2
Compound.ID	Description	fc1	logFC	p_value	FDR	data_VIP
HMDB0114771	PA(8:0/8:0)	0.179996	-0.744736	0.00140993	0.00915261	1.602
HMDB0036592	Validamycin A	0.278385	-0.555354	0.0140651	0.0531605	1.44722
HMDB0015000	Vardenafil	0.295897	-0.528859	0.00340765	0.0183821	1.41278
HMDB0257168	Ret-P-man	0.353969	-0.451034	0.0221188	0.0734525	1.5228
HMDB0256239	Penitrem B	0.407709	-0.38965	0.00442274	0.0220945	1.59207
HMDB0014639	Darifenacin	0.433353	-0.363159	0.00535711	0.0255112	1.7119
HMDB0243815	1-acyl-PAF	0.472024	-0.326036	9.77242e-08	8.02037e-06	1.58628
HMDB0249707	Caudatin	0.47626	-0.322156	0.000132563	0.00157025	1.37022
HMDB0253218	3alpha-Hydroxy-5alpha-pregnan-20-one sulfate	0.490692	-0.309191	0.00431546	0.0217477	1.18993
HMDB0303110	Methyl-[12]-gingerdiol	0.507547	-0.294524	0.000249665	0.00255672	2.11758
HMDB0035475	Simmondsin 2'-ferulate	0.51873	-0.285058	0.00231674	0.0136509	1.18462
HMDB0250835	Peanut oil, hydrogenated	0.549364	-0.26014	0.00537312	0.0255112	1.04934
HMDB0035784	Aloinoside B	0.61904	-0.208281	1.07077e-05	0.000242019	1.20336
HMDB0258323	1-Ethyl-5-(5-piperazin-1-ylsulfonyl-2-propoxyphenyl)-3-propyl-6H-pyrazolo[4,3-d]pyrimidin-7-one	0.657245	-0.182272	0.0098386	0.0408107	1.01246
HMDB0241955	N-Oleoyl Asparagine	0.658359	-0.181537	0.00827241	0.0355992	1.07323
HMDB0112080	3,4-Dimethyl-5-propyl-2-furanpentadecanoic acid	0.665223	-0.177032	0.0011293	0.00772361	1.17374
HMDB0015386	Retapamulin	0.679395	-0.167877	4.64317e-05	0.000751409	1.39456
HMDB0242378	Cholylasparagine	0.724814	-0.139774	4.54841e-07	3.07419e-05	1.46612
HMDB0278650	PIP(PGD2/16:2(9Z,12Z))	0.729649	-0.136886	0.00103268	0.00727947	1.41245
HMDB0040723	(-)-Gossypol	0.749217	-0.125393	6.06193e-11	2.32172e-08	1.36189
HMDB0248883	Batrachotoxinin A 20-alpha-benzoate	0.780019	-0.107895	0.000344536	0.00321847	1.24325
HMDB0014462	Gefitinib	0.783882	-0.105749	0.0160638	0.0584375	1.07746
HMDB0259065	Tiacumicin C	0.79782	-0.0980952	1.60868e-07	1.23225e-05	1.25475
HMDB0251691	Echinomycin	0.800217	-0.096792	2.64324e-09	3.79635e-07	1.28967
HMDB0260759	PE(22:6(4Z,7Z,11E,13Z,15E,19Z)-2OH(10S,17)/14:1(9Z))	0.802079	-0.0957829	0.0282783	0.0865078	1.07998
HMDB0260018	3,8-Divinyl-2,7,12,18-tetramethyl-21H,22H,23H,24H-porphyrin-13,17-dipropanoic acid	0.803048	-0.0952588	4.99608e-12	2.87025e-09	1.12773
HMDB0260252	3-O-(2-Methoxyethyl) 5-O-(3-phenylprop-2-enyl) 2,6-dimethyl-4-(3-nitrophenyl)-3,4-dihydropyridine-3,5-dicarboxylate	0.804736	-0.0943468	0.000615632	0.00491223	1.41465
HMDB0291836	CDP-DG(PGJ2/20:2(11Z,14Z))	0.807337	-0.092945	0.0120324	0.0472519	1.06396
HMDB0267446	PA(PGD2/i-13:0)	0.810274	-0.0913681	0.0171639	0.0611017	1.31563
HMDB0051981	TG(24:1(15Z)/20:0/24:1(15Z))	0.816824	-0.0878714	0.0285919	0.086681	1.00216
HMDB0251546	Dimyristoyl phosphatidylglycerol	0.817439	-0.0875446	0.0283142	0.0865078	1.18529
HMDB0275596	PGP(22:6(4Z,7Z,11E,13Z,15E,19Z)-2OH(10S,17)/i-19:0)	0.827319	-0.0823269	0.0384522	0.109894	1.07172
HMDB0276435	PI(PGD1/18:0)	0.828168	-0.0818815	4.36187e-10	8.57154e-08	1.43837
HMDB0302414	Epigallocatechin-(4beta->8)-epicatechin 3,3'-digallate	0.830987	-0.0804059	0.0295272	0.0890465	1.04597
HMDB0267358	PA(20:3(8Z,11Z,14Z)-2OH(5,6)/i-12:0)	0.833222	-0.0792393	0.00567798	0.0268477	1.15061
HMDB0035341	TR-Saponin A	0.837154	-0.0771946	3.75535e-05	0.000629087	1.24766
HMDB0278769	PIP(18:0/20:3(8Z,11Z,14Z)-2OH(5,6))	0.838088	-0.0767101	1.68318e-08	1.75815e-06	1.31535
HMDB0277162	PI(PGD1/20:1(11Z))	0.843668	-0.0738286	0.00239154	0.0139486	1.24799
HMDB0257452	Saikosaponin H	0.847223	-0.0720022	0.00169736	0.010542	1.26521
HMDB0040122	Madecassoside	0.852225	-0.0694456	1.42229e-10	4.08554e-08	1.30545
HMDB0010148	PIP3(16:0/16:1(9Z))	0.853569	-0.0687611	0.00087157	0.00646087	1.08392
HMDB0278040	PI(TXB2/22:4(7Z,10Z,13Z,16Z))	0.856528	-0.0672586	0.000172438	0.00194247	1.2941
HMDB0240295	Succinylaminoimidazole carboxamide riboside	0.861115	-0.0649388	0.000507686	0.00425789	1.20418
HMDB0001104	N-Acetyl-b-glucosaminylamine	0.863317	-0.0638298	0.00764088	0.034161	1.72132
HMDB0279507	PIP(18:1(12Z)-2OH(9,10)/20:0)	0.863786	-0.0635938	0.0174097	0.06155	1.12985
HMDB0109530	TG(18:0/a-25:0/i-22:0)[rac]	0.865316	-0.0628254	0.000334588	0.0031772	1.05165
HMDB0279092	PIP(18:1(12Z)-2OH(9,10)/18:1(9Z))	0.86597	-0.0624971	0.00106838	0.00743984	1.10803
HMDB0242008	N-Docosahexaenoyl Arginine	0.866105	-0.0624293	0.00311982	0.01712	1.24113
HMDB0277004	PI(20:4(7E,9E,11Z,13E)-3OH(5S,6R,15S)/20:0)	0.86701	-0.061976	0.00739133	0.0332314	1.15186
HMDB0280304	PIP(20:4(5E,8Z,12Z,14Z)-OH(11R)/22:3(10Z,13Z,16Z))	0.875039	-0.0579727	0.0120494	0.0472519	1.10912
HMDB0008816	PC(24:1(15Z)/24:1(15Z))	0.875814	-0.0575881	0.0251903	0.0803151	1.03964
HMDB0035432	Assamsaponin A	0.875908	-0.0575414	0.000931079	0.00685775	1.02414
HMDB0293655	CDP-DG(22:6(4Z,7Z,11E,13Z,15E,19Z)-2OH(10S,17)/i-15:0)	0.878744	-0.0561378	1.46555e-06	7.32138e-05	1.08319
HMDB0293609	CDP-DG(TXB2/i-15:0)	0.880604	-0.0552192	0.00931018	0.0388996	1.17959
HMDB0277266	PI(PGD1/20:2(11Z,14Z))	0.881041	-0.0550041	0.00173986	0.0107478	1.27749
HMDB0280316	PIP(PGJ2/22:3(10Z,13Z,16Z))	0.891975	-0.0496474	0.000587859	0.00479042	1.28323
HMDB0249191	bicyclol	0.901842	-0.0448695	0.0154884	0.056857	1.38454
HMDB0279611	PIP(18:1(12Z)-2OH(9,10)/20:1(11Z))	0.906755	-0.0425098	0.0025965	0.0147692	1.19155
HMDB0258719	L-Alaninamide,N-[2-[2-(hydroxyamino)-2-oxoethyl]-4-methyl-1-oxopentyl]-3-(2-naphthalenyl)-L-alanyl-N-(2-aminoethyl)-	0.912665	-0.0396887	1.42951e-08	1.69623e-06	1.03601
HMDB0039720	a-L-threo-4-Hex-4-enopyranuronosyl-D-galacturonic acid	0.913186	-0.0394406	0.0138314	0.0524497	1.48192
HMDB0252897	N-{4-[(3,5-Difluorophenyl)sulfonyl]benzyl}imidazo[1,2-A]pyridine-6-Carboxamide	0.92088	-0.0357972	1.35492e-06	7.07639e-05	1.22441
HMDB0248293	N-[(1R)-1-[3-(4-Ethoxyphenyl)-4-oxopyrido[2,3-d]pyrimidin-2-yl]ethyl]-N-(pyridin-3-ylmethyl)-2-[4-(trifluoromethoxy)phenyl]acetamide	0.923787	-0.0344282	0.0175208	0.0616973	1.12364
HMDB0275550	PGP(TXB2/i-19:0)	0.926276	-0.0332594	2.90927e-05	0.000547991	1.1585
HMDB0040854	Elatoside K	0.927111	-0.0328683	0.0177051	0.0620218	1.11753
HMDB0059605	10'-Apo-beta-carotenal	0.931516	-0.0308099	0.0252339	0.0803151	1.05759
HMDB0279597	PIP(20:4(7E,9E,11Z,13E)-3OH(5S,6R,15S)/20:1(11Z))	0.932468	-0.0303661	3.27178e-06	0.000122766	1.18172
HMDB0253400	Ilmofosine	0.937145	-0.0281931	0.00250332	0.0144539	1.00045
HMDB0010727	3-Oxododecanoic acid	0.939318	-0.0271874	0.0125624	0.0489294	1.52651
HMDB0031788	Hexakis(2-methyl-2-phenylpropyl)distannoxane	0.939329	-0.0271825	0.000153099	0.00177687	1.09568
HMDB0250716	Cystone A	0.939919	-0.0269094	1.7056e-06	8.16555e-05	1.00209
HMDB0243883	1-Heneicosanoyl-glycero-3-phosphoserine	0.941712	-0.0260818	0.022021	0.0733395	1.14019
HMDB0280358	PIP(20:4(8Z,11Z,14Z,17Z)-2OH(5S,6R)/22:3(10Z,13Z,16Z))	0.942676	-0.0256376	0.0131552	0.0503843	1.1021
HMDB0254799	(2S)-3-(1H-Indol-3-yl)-N-[[1-(4-methoxyphenyl)cyclohexyl]methyl]-2-[(4-nitrophenyl)carbamoylamino]propanamide	0.943217	-0.0253884	0.0113238	0.0458063	1.08982
HMDB0032069	Brevetoxin B2	0.948302	-0.0230535	0.0277803	0.0858703	1.22301
HMDB0034263	Triethyl citrate	0.948933	-0.0227644	0.0310826	0.0928035	1.43279
HMDB0304231	6-methylsulfinylhexyl glucosinolate	0.954137	-0.0203892	0.000968233	0.00699686	1.01213
HMDB0009995	PIP(18:3(6Z,9Z,12Z)/18:1(9Z))	0.955922	-0.0195774	0.00321685	0.0175174	1.34311
HMDB0030200	Hovenine A	0.957527	-0.0188489	0.00916062	0.0385551	1.02934
HMDB0251291	Dihydro-dids	0.958359	-0.0184717	0.0357523	0.104528	1.35258
HMDB0279923	PIP(18:1(12Z)-2OH(9,10)/20:3(8Z,11Z,14Z))	0.958626	-0.018351	7.27508e-05	0.000995126	1.1303
HMDB0276583	PI(LTE4/18:1(9Z))	0.959982	-0.0177369	8.56562e-06	0.000213954	1.00027
HMDB0241991	N-Arachidonoyl Asparagine	0.960811	-0.017362	0.000555675	0.00456346	1.09619
HMDB0283015	PS(LTE4/22:1(13Z))	0.964313	-0.0157818	1.14026e-06	6.89555e-05	1.15677
HMDB0290525	SM(d18:1/20:3(8Z,11Z,14Z)-2OH(5,6))	0.97896	-0.00923505	0.0269984	0.0842966	1.37756
HMDB0056342	DG(22:2n6/0:0/22:2n6)	0.981695	-0.00802326	0.0135062	0.0515567	1.30588
HMDB0014689	Zafirlukast	0.982999	-0.00744677	6.5673e-06	0.000179662	1.10169
HMDB0242066	N-Eicosapentaenoyl Asparagine	0.983198	-0.00735909	1.79062e-06	8.2297e-05	1.06203
HMDB0056280	DG(24:1n9/0:0/22:5n3)	0.984495	-0.00678663	0.008542	0.0364861	1.18471
HMDB0047770	TG(14:1(9Z)/16:0/14:1(9Z))	0.986092	-0.00608254	0.0130602	0.0503011	1.28039
HMDB0290637	SM(d19:0/18:1(9Z)-O(12,13))	0.987076	-0.00564939	0.0199797	0.0685802	1.04925
HMDB0274247	PGP(22:6(4Z,7Z,11E,13Z,15E,19Z)-2OH(10S,17)/22:6(4Z,7Z,10Z,13Z,16Z,19Z))	0.988539	-0.00500637	2.48648e-05	0.000492581	1.21038
HMDB0251617	Dracorhodin	0.988684	-0.00494242	0.0117916	0.0468316	1.23505
HMDB0269214	PG(LTE4/18:2(9Z,12Z))	0.989336	-0.0046562	0.00418799	0.021292	1.00051
HMDB0015089	Dirithromycin	0.989783	-0.00446004	0.00439463	0.0220499	1.05632
HMDB0289572	PC(20:3(8Z,11Z,14Z)-2OH(5,6)/P-18:0)	0.990091	-0.00432496	0.00388939	0.0199505	1.10462
HMDB0036856	19-Hydroxycinnzeylanol 19-glucoside	0.992535	-0.00325418	1.91303e-06	8.45414e-05	1.09724
HMDB0034583	Secaloside C	0.993511	-0.00282718	0.00104065	0.00729092	1.01101
HMDB0251651	Dykddddk peptide	0.99396	-0.0026312	3.24869e-05	0.000574269	1.10567
HMDB0265793	PA(LTE4/22:2(13Z,16Z))	0.994337	-0.00246642	0.00250282	0.0144539	1.03645
HMDB0257481	Sapacitabine	0.994401	-0.00243859	0.0484889	0.132968	1.11301
HMDB0280131	PIP(18:1(12Z)-2OH(9,10)/20:4(8Z,11Z,14Z,17Z))	0.994583	-0.00235897	7.63791e-06	0.000199335	1.05443
HMDB0010115	PIP2(20:1(11Z)/16:0)	0.994771	-0.00227694	4.18107e-06	0.000137259	1.28223
HMDB0293438	CDP-DG(20:4(8Z,11Z,14Z,17Z)-2OH(5S,6R)/i-13:0)	0.994982	-0.00218483	0.000435959	0.00397553	1.00245
HMDB0113739	PE-NMe(24:1(15Z)/18:4(6Z,9Z,12Z,15Z))	0.996606	-0.0014764	0.00269216	0.015016	1.08166
HMDB0274103	PGP(5-iso PGF2VI/22:5(7Z,10Z,13Z,16Z,19Z))	0.996693	-0.00143853	0.000608971	0.00489306	1.00508
HMDB0248512	apicidin	0.99792	-0.00090422	2.80538e-05	0.000546336	1.02578
HMDB0290643	SM(d19:0/20:5(7Z,9Z,11E,13E,17Z)-3OH(5,6,15))	0.998456	-0.000671163	0.00782359	0.0347077	1.08271
HMDB0245106	2-(3,4-Dimethoxyphenyl)-3-fluoroallylamine	0.999058	-0.00040949	0.0250665	0.0803151	1.12884
HMDB0255482	1-(3,4-Dihydroxybenzoyl)-6,7-dihydroxy-3-isoquinolinecarboxylic acid	0.9994	-0.000260689	0.045243	0.125566	1.09026
HMDB0011388	PE(P-18:0/22:0)	0.999787	-9.25112e-05	0.00185437	0.0113939	1.05591
HMDB0248020	Adomeglivant	1.00572	0.0024762	0.000481406	0.0040973	1.11243
HMDB0060371	3-Fumarylpyruvate	1.00589	0.00255083	0.0223044	0.0738554	1.15789
HMDB0300683	12-Methylheptadecanoyl-CoA	1.00593	0.00256719	0.0397026	0.112084	1.02494
HMDB0258943	Tezacitabine	1.00725	0.00313908	0.0128172	0.0495859	1.17989
HMDB0040275	Ethyl aconitate	1.00785	0.00339772	0.0126651	0.049163	1.17585
HMDB0251826	ent-Lamivudine	1.00795	0.00344057	0.01082	0.0442427	1.16717
HMDB0275401	PGP(PGF1alpha/i-17:0)	1.00827	0.00357636	1.00589e-05	0.000235871	1.05463
HMDB0302655	Soyasaponin beta-A	1.00853	0.00368896	5.55287e-06	0.000163188	1.17883
HMDB0113251	PE-NMe(18:4(6Z,9Z,12Z,15Z)/14:1(9Z))	1.00868	0.00375381	0.0276319	0.0858081	1.0961
HMDB0038760	Herierin III	1.00928	0.00401294	0.0203744	0.0692608	1.13604
HMDB0060348	2-Maleylacetate	1.00966	0.00417588	0.0202851	0.0691621	1.07585
HMDB0011683	Molybdopterin precursor Z	1.011	0.00475184	0.0360969	0.105267	1.06143
HMDB0246018	3,4-Dehydrochlorambucil	1.01103	0.00476431	0.00380354	0.0198648	1.22297
HMDB0244794	2-Aminobicyclo[3.1.0]hexane-2,6-dicarboxylic acid	1.01181	0.00509695	0.0160716	0.0584375	1.09136
HMDB0304226	6-hydroxy-2-cyclohexen-one-carboxylate	1.01241	0.00535526	0.0266623	0.083702	1.11255
HMDB0004400	5-Acetylamino-6-amino-3-methyluracil	1.01306	0.0056339	0.0307293	0.0921879	1.07361
HMDB0060951	fluorobenzoylpropionic acid	1.01379	0.00594647	0.000479875	0.0040973	1.22251
HMDB0251554	Docetaxol	1.0193	0.00830192	0.0148316	0.0555098	1.11662
HMDB0278760	PIP(PGJ2/18:0)	1.02045	0.00879034	5.82307e-06	0.000163188	1.10812
HMDB0112320	PS(15:0/14:0)	1.0258	0.0110632	0.00530438	0.025501	1.16705
HMDB0248841	Bacopaside I	1.02794	0.0119677	9.1111e-06	0.000222737	1.23235
HMDB0290124	Cer(d20:1/18:1(12Z)-2OH(9,10))	1.02813	0.0120472	0.015074	0.0562338	1.0946
HMDB0247943	Aclacinomycin A zwitterion	1.0287	0.0122901	0.0162538	0.0586789	1.16967
HMDB0013444	PC(O-20:1(11Z)/20:4(8Z,11Z,14Z,17Z))	1.02875	0.0123114	6.23718e-05	0.000918167	1.05776
HMDB0012609	18E-20-oxo-20-CoA-LTB4	1.03171	0.0135574	0.0361941	0.105284	1.05603
HMDB0240604	LysoPS(18:2(9Z,12Z)/0:0)	1.03395	0.0145001	0.039567	0.111991	1.10138
HMDB0254618	Methyl triclosan	1.03575	0.015256	0.00869781	0.037014	1.01896
HMDB0116283	CDP-DG(i-19:0/i-12:0)	1.04336	0.018435	0.000751771	0.00583638	1.05424
HMDB0256937	Pyoverdin G4R	1.04602	0.0195397	0.00349671	0.0186006	1.01201
HMDB0011529	LysoPE(24:6(6Z,9Z,12Z,15Z,18Z,21Z)/0:0)	1.04709	0.0199846	0.036633	0.105928	1.03605
HMDB0290900	CDP-DG(PGJ2/16:1(9Z))	1.0488	0.0206942	4.80221e-05	0.000766353	1.33485
HMDB0301350	(8Z,11Z)-icosa-8,11-dienoyl-CoA	1.05266	0.0222861	0.000354899	0.00328854	1.04702
HMDB0249107	Beta-Casomorphin-5	1.05478	0.0231614	3.07008e-06	0.000121639	1.83495
HMDB0258120	3-Hydroxy-2-[hydroxy(phosphonooxy)phosphoryl]oxypropanoic acid	1.05787	0.0244326	0.0249485	0.0802964	1.03659
HMDB0274091	PGP(PGJ2/22:5(7Z,10Z,13Z,16Z,19Z))	1.0592	0.0249794	3.72883e-06	0.000129831	1.15715
HMDB0040768	N-(2,5-Dihydroxyphenyl)pyridinium(1+)	1.06383	0.0268717	0.00299575	0.0165486	1.13264
HMDB0255834	o-(pentafluorobenzyloxycarbonyl)benzoyl chloride	1.06527	0.0274582	0.0284929	0.0866094	1.19432
HMDB0260765	PE(18:3(9,11,15)-OH(13)/14:1(9Z))	1.06728	0.0282792	0.0118608	0.0468316	1.18946
HMDB0301383	(4Z,7Z,10Z,13Z,16Z,19Z)-docosa-4,7,10,13,16,19-hexaenoyl-CoA	1.06805	0.0285911	0.00939949	0.0391305	1.13226
HMDB0255447	Naphthalen-1-yloxy-oxido-oxophosphanium	1.06821	0.0286573	0.0123955	0.0484437	1.06686
HMDB0301294	5-hydroxyhexadecanedioyl-CoA	1.07625	0.0319134	0.031096	0.0928035	1.06649
HMDB0059933	p-Toluenesulfonic acid	1.08057	0.0336537	0.0279387	0.086063	1.25932
HMDB0008955	PE(16:1(9Z)/15:0)	1.08996	0.0374101	0.0259778	0.0820567	1.15978
HMDB0258782	Teicoplanin aglycone	1.09673	0.0400979	0.00384563	0.0199505	1.17757
HMDB0258988	thienodiazepine	1.10167	0.0420503	0.0010278	0.00727947	1.25166
HMDB0034816	Betavulgaroside VIII	1.10667	0.0440188	2.89937e-05	0.000547991	1.29447
HMDB0302000	Pelargonidin 3-O-[2-O-(6-(E)-feruloyl-beta-D-glucopyranosyl)-6-O-(E)-p-coumaroyl-beta-D-glucopyranoside] 5-O-(beta-D-glucopyranoside)	1.11704	0.0480674	6.31e-05	0.000918167	1.30958
HMDB0258920	Tetramine	1.11799	0.0484369	0.0318595	0.0945906	1.29602
HMDB0276025	PGP(20:3(6,8,11)-OH(5)/i-24:0)	1.13109	0.0534987	0.00602374	0.0280214	1.0146
HMDB0293418	CDP-DG(18:1(12Z)-2OH(9,10)/i-13:0)	1.13156	0.0536763	0.0165501	0.059425	1.07761
HMDB0293913	CDP-DG(PGF2alpha/i-18:0)	1.13622	0.0554641	0.000321905	0.00308224	1.22109
HMDB0258534	Carboxypeptidase B	1.14354	0.0582529	0.0205654	0.0697039	1.41919
HMDB0293344	CDP-DG(22:6(4Z,7Z,11E,13Z,15E,19Z)-2OH(10S,17)/i-12:0)	1.14385	0.0583699	0.000801608	0.00614032	1.34995
HMDB0253800	Kifunensine	1.17234	0.0690547	0.0184097	0.0639057	1.23095
HMDB0047269	TG(24:0/20:1(11Z)/24:0)	1.17925	0.0716043	0.000282961	0.00282715	1.19747
HMDB0041467	Melilotoside D	1.18114	0.0723019	0.0380055	0.109444	1.07458
HMDB0302627	Sitosterol 3-O-(6'-O-stearyl-beta-D-glucoside)	1.19674	0.0779983	9.94821e-05	0.00129892	1.34954
HMDB0040521	Dipiperamide D	1.20971	0.082682	0.00925963	0.0388296	1.56451
HMDB0277204	PI(PGJ2/20:2(11Z,14Z))	1.22516	0.0881933	6.65913e-05	0.000944611	1.50613
HMDB0252984	Ethyl 4-[5-[(2-ethoxypyrimidin-5-yl)methyl]-2-[(4-fluorophenyl)methylsulfanyl]-4-oxopyrimidin-1-yl]benzoate	1.25214	0.0976533	0.0323678	0.0956932	1.23858
HMDB0242463	(2-Amino-3-methylphenyl)-[4-[4-[[2-(3-chlorophenyl)sulfonylphenyl]methyl]piperidin-1-yl]piperidin-1-yl]methanone	1.2637	0.101643	0.0015023	0.00953733	2.33948
HMDB0247774	Ac-DEVD-CHO	1.26515	0.102143	0.0381995	0.109728	1.19412
HMDB0038525	3-(10-Heptadecenyl)phenol	1.29987	0.113901	0.0011125	0.00770035	1.5428
HMDB0251728	Elacridar	1.30507	0.115633	0.00740404	0.0332314	1.65898
HMDB0260274	4-(2,6-Dimethylhepta-1,5-dienyl)-7,11-dimethyldodeca-6,10-dien-2-one	1.31049	0.117433	0.000205555	0.00227099	1.58012
HMDB0062220	13Z,16Z-docosadienoyl-CoA	1.31574	0.119169	0.00796737	0.0349409	1.32289
HMDB0117307	CL(8:0/8:0/18:2(9Z,11Z)/18:2(9Z,11Z))	1.3165	0.119422	0.000363608	0.00334228	1.33487
HMDB0254205	Lumirubin	1.32251	0.121398	0.0051302	0.0248717	2.05576
HMDB0257476	Sampatrilat	1.3263	0.122641	0.0166897	0.0597397	2.34351
HMDB0116175	CDP-DG(i-13:0/i-12:0)	1.3437	0.128302	0.00873637	0.0370409	1.41261
HMDB0249963	3-{[(Benzo[1,3]dioxol-5-ylmethyl)-carbamoyl]-methyl}-4-(2-imidazol-1-yl-pyrimidin-4-yl)-piperazine-1-carboxylic acid methyl ester	1.34828	0.129779	0.000107357	0.00138599	1.34699
HMDB0250405	Colistin A	1.35307	0.131319	0.0106121	0.0437037	1.46244
HMDB0000739	Isodesmosine	1.36648	0.135603	0.0412189	0.11534	1.34661
HMDB0055395	TG(18:4(6Z,9Z,12Z,15Z)/24:0/20:5(5Z,8Z,11Z,14Z,17Z))	1.37874	0.139483	0.0199951	0.0685802	1.797
HMDB0055189	TG(18:3(9Z,12Z,15Z)/22:0/O-18:0)	1.38899	0.142698	0.00687038	0.0314505	1.35824
HMDB0031891	Capsianoside III	1.39462	0.144454	6.97031e-06	0.000186253	1.27551
HMDB0011687	Phenylbutyrylglutamine	1.40002	0.146134	0.000122643	0.00151523	1.50737
HMDB0254791	n-[2(r)-Hydroxy-1(s)-indanyl]-2(r)-phenylmethyl-4(s)-hydroxy-5-[4-[2-benzofuranylmethyl]-2(s)-[tert-butylaminocarbonyl]-piperazinyl]-pentaneamide	1.43289	0.156212	0.00787928	0.0348203	1.04888
HMDB0293505	CDP-DG(TXB2/i-14:0)	1.46718	0.166483	0.000869923	0.00646087	2.61871
HMDB0093022	DG(i-12:0/0:0/8:0)	1.48411	0.171466	7.54702e-05	0.00102018	1.13367
HMDB0298604	DG(20:3(8Z,11Z,14Z)-2OH(5,6)/0:0/i-13:0)	1.49396	0.174338	0.0192998	0.0667937	1.66662
HMDB0004879	Trihexosylceramide (d18:1/16:0)	1.49746	0.175356	1.91111e-07	1.37242e-05	1.79368
HMDB0029630	2'',3'',6''-Trigalloyliriflophenone 3-C-glucoside	1.54717	0.189538	0.000129204	0.00156076	1.46469
HMDB0041371	18-Nor-4(19),8,11,13-abietatetraene	1.55859	0.192732	6.3129e-05	0.000918167	1.91053
HMDB0257349	[4-((1Z)-2-(Acetylamino)-3-{[1-(1,1'-biphenyl-4-ylmethyl)-2-oxoazepan-3-YL]amino}-3-oxoprop-1-enyl)-2-formylphenyl]acetic acid	1.56033	0.193216	0.000164752	0.00187426	2.48707
HMDB0303622	Isorhamnetin 3-sophoroside	1.5649	0.194486	0.000442587	0.00399619	2.47378
HMDB0250196	Chondrocurine	1.5954	0.202869	0.00011357	0.00143398	2.02983
HMDB0291662	CDP-DG(20:5(6E,8Z,11Z,14Z,17Z)-OH(5)/18:3(9Z,12Z,15Z))	1.60264	0.204837	0.0114059	0.0458063	2.35686
HMDB0061005	repaglinide aromatic amine	1.62146	0.209906	6.60102e-05	0.000944611	2.37467
HMDB0033693	Falcarinone	1.62545	0.210975	0.000251444	0.00255672	2.73524
HMDB0241877	(9Z,11E,13S)-13-Hydroperoxyoctadeca-9,11-dienoylcarnitine	1.65745	0.21944	0.0227228	0.0748095	1.36681
HMDB0248275	Amarogentin	1.66895	0.222443	0.0156096	0.0571192	2.43202
HMDB0272080	PG(PGF1alpha/i-21:0)	1.71382	0.233966	0.000986304	0.0070829	1.59989
HMDB0255216	n-octyl-beta-D-thioglucopyranoside	1.71517	0.234307	0.0264809	0.0833604	2.05423
HMDB0251334	Dihydrotestosterone diglucuronide	1.71578	0.234462	2.31468e-06	9.49847e-05	2.29644
HMDB0254359	4-((4-(1H-Tetrazol-1-yl)phenoxy)methyl)-2-(1-(5-ethylpyrimidin-2-yl)piperidin-4-yl)thiazole	1.74144	0.240908	8.06064e-08	7.12436e-06	2.14825
HMDB0040387	Acrimarine I	1.74422	0.241601	5.11664e-10	8.57154e-08	2.92838
HMDB0302355	Isorhamnetin 3-O-(beta-D-glucopyranosyl-(1->6)-beta-D-glucopyranoside)	1.74601	0.242046	0.00637381	0.0295303	2.45101
HMDB0255242	N-succinyl-chitosan	1.77393	0.248937	2.02383e-06	8.61251e-05	2.94902
HMDB0036241	6''-O-alpha-D-Galactopyranosylciceritol	1.8523	0.26771	1.29818e-06	7.07639e-05	2.1965
HMDB0247629	1,3-Benzenedicarbonitrile, 2-[[4-[[2-(acetyloxy)ethyl]butylamino]-2-methylphenyl]azo]-5-nitro-	1.87286	0.272505	1.47627e-08	1.69623e-06	2.15955
HMDB0041453	D8'-Merulinic acid C	1.90274	0.279379	3.9082e-06	0.000132074	1.66381
HMDB0253376	Idebenone	1.91396	0.281933	0.000130204	0.00156076	2.39824
HMDB0035603	Mascaroside	1.97303	0.295135	0.00774518	0.0344931	1.13518
HMDB0252657	GDC-0834 Racemate	1.9761	0.29581	0.000651668	0.00516391	2.09515
HMDB0041621	6'-Sialyllactosamine	2.03307	0.308153	0.00023429	0.00249258	2.30138
HMDB0059795	Gluten exorphin B5	2.07705	0.317448	3.61569e-05	0.000629087	1.99909
HMDB0246201	(4S,8R)-8,16,18-Trihydroxy-4-methyl-3-oxabicyclo[12.4.0]octadeca-1(14),12,15,17-tetraen-2-one	2.11239	0.324775	0.00598523	0.0280039	2.38661
HMDB0302960	2-(12-O-beta-D-glucosyl-11-hydroxy-11-methylethyl)-6,10-dimethylspiro[4.5]-dec-6-en-8-one	2.16269	0.334994	4.46075e-13	5.1254e-10	2.04128
HMDB0254950	Murametide	2.27718	0.357396	0.00471497	0.0232511	1.17643
HMDB0250480	Corynoxeine	2.27756	0.35747	0.000471057	0.0040973	2.30457
HMDB0041431	(E,E)-4,4''-Bi(N-4-hydroxycinnamoylserotonin)	2.75749	0.440514	3.68765e-05	0.000629087	1.93352
HMDB0252917	Gosogliptin	2.76238	0.441283	0.000848085	0.00638403	2.43362
HMDB0036105	Kanokoside D	2.88106	0.459552	0.000209894	0.00229684	2.0038
HMDB0240206	Bafetinib	3.19227	0.5041	3.77781e-05	0.000629087	2.38884
HMDB0055560	TG(20:4(8Z,11Z,14Z,17Z)/20:0/O-18:0)	4.0078	0.602907	0.000607223	0.00489306	2.09124
HMDB0055168	TG(18:3(9Z,12Z,15Z)/16:0/O-18:0)	12.3636	1.09215	0.0304211	0.0915021	1.11168
HMDB0055601	TG(20:4(8Z,11Z,14Z,17Z)/22:1(13Z)/20:4(8Z,11Z,14Z,17Z))	59.9732	1.77796	0.0275705	0.0858081	1.2103
HMDB0303020	Palmitodiolen	66.4266	1.82234	0.0362914	0.1053	1.03908

## Sheet: Table S3
GeneID	Type	pvalue	FDR	name	description
ENSG00000064687	up	4.5645e-32	2.17691e-29	ABCA7	ATP binding cassette subfamily A member 7
ENSG00000108846	down	6.10752e-16	5.12438e-14	ABCC3	ATP binding cassette subfamily C member 3
ENSG00000173210	down	2.61217e-09	6.62104e-08	ABLIM3	actin binding LIM protein family member 3
ENSG00000175164	down	4.9022e-25	1.2513e-22	ABO	ABO, alpha 1-3-N-acetylgalactosaminyltransferase and alpha 1-3-galactosyltransferase
ENSG00000205126	down	7.29848e-15	5.12676e-13	ACCSL	1-aminocyclopropane-1-carboxylate synthase homolog (inactive) like
ENSG00000177076	down	2.30578e-05	0.000228315	ACER2	alkaline ceramidase 2
ENSG00000153086	up	4.92532e-05	0.000440145	ACMSD	aminocarboxymuconate semialdehyde decarboxylase
ENSG00000168615	down	7.53092e-10	2.17676e-08	ADAM9	ADAM metallopeptidase domain 9
ENSG00000087116	up	4.261e-08	8.43958e-07	ADAMTS2	ADAM metallopeptidase with thrombospondin type 1 motif 2
ENSG00000174233	down	3.00594e-05	0.000286268	ADCY6	adenylate cyclase 6
ENSG00000131355	up	1.07791e-18	1.25224e-16	ADGRE3	adhesion G protein-coupled receptor E3
ENSG00000224420	up	4.654e-10	1.41755e-08	ADM5	adrenomedullin 5 (putative)
ENSG00000170425	down	3.52697e-07	5.57759e-06	ADORA2B	adenosine A2b receptor
ENSG00000150594	down	3.57458e-10	1.11501e-08	ADRA2A	adrenoceptor alpha 2A
ENSG00000196526	down	1.75487e-09	4.65644e-08	AFAP1	actin filament associated protein 1
ENSG00000187546	up	2.80899e-11	1.10428e-09	AGMO	alkylglycerol monooxygenase
ENSG00000204310	down	2.83349e-07	4.60551e-06	AGPAT1	1-acylglycerol-3-phosphate O-acyltransferase 1
ENSG00000154027	up	2.5145e-06	3.24113e-05	AK5	adenylate kinase 5
ENSG00000179841	down	0.00010544	0.000847243	AKAP5	A-kinase anchoring protein 5
ENSG00000108839	down	3.72537e-09	9.18571e-08	ALOX12	arachidonate 12-lipoxygenase, 12S type
ENSG00000179593	up	1.5007e-09	4.03519e-08	ALOX15B	arachidonate 15-lipoxygenase type B
ENSG00000162551	up	7.06454e-31	3.1227e-28	ALPL	alkaline phosphatase, biomineralization associated
ENSG00000154188	down	3.86931e-12	1.77528e-10	ANGPT1	angiopoietin 1
ENSG00000029534	down	1.97118e-08	4.19292e-07	ANK1	ankyrin 1
ENSG00000166839	up	3.79045e-33	1.9627e-30	ANKDD1A	ankyrin repeat and death domain containing 1A
ENSG00000177119	down	1.79852e-09	4.74447e-08	ANO6	anoctamin 6
ENSG00000138772	down	3.15707e-08	6.39995e-07	ANXA3	annexin A3
ENSG00000128335	up	3.36999e-22	5.87253e-20	APOL2	apolipoprotein L2
ENSG00000142192	down	6.39605e-13	3.36964e-11	APP	amyloid beta precursor protein
ENSG00000240583	down	1.95853e-15	1.49766e-13	AQP1	aquaporin 1 (Colton blood group)
ENSG00000143595	down	8.16508e-08	1.50382e-06	AQP10	aquaporin 10
ENSG00000109321	down	1.05611e-73	1.91398e-69	AREG	amphiregulin
ENSG00000118520	up	8.3745e-10	2.39387e-08	ARG1	arginase 1
ENSG00000107863	down	1.28358e-11	5.27492e-10	ARHGAP21	Rho GTPase activating protein 21
ENSG00000047648	down	8.99821e-10	2.56004e-08	ARHGAP6	Rho GTPase activating protein 6
ENSG00000104728	up	2.39693e-08	5.02191e-07	ARHGEF10	Rho guanine nucleotide exchange factor 10
ENSG00000196914	down	6.21556e-11	2.28488e-09	ARHGEF12	Rho guanine nucleotide exchange factor 12
ENSG00000165801	up	6.99237e-15	4.95011e-13	ARHGEF40	Rho guanine nucleotide exchange factor 40
ENSG00000165997	down	3.87613e-08	7.74499e-07	ARL5B	ADP ribosylation factor like GTPase 5B
ENSG00000165309	down	6.98424e-08	1.3103e-06	ARMC3	armadillo repeat containing 3
ENSG00000214435	up	8.61031e-15	5.97872e-13	AS3MT	arsenite methyltransferase
ENSG00000188886	down	1.10971e-15	8.8207e-14	ASTL	astacin like metalloendopeptidase
ENSG00000033627	up	8.00157e-24	1.81266e-21	ATP6V0A1	ATPase H+ transporting V0 subunit a1
ENSG00000054793	down	1.28168e-10	4.36481e-09	ATP9A	ATPase phospholipid transporting 9A (putative)
ENSG00000224470	down	3.85932e-07	6.04515e-06	ATXN1L	ataxin 1 like
ENSG00000158321	down	7.28381e-12	3.15046e-10	AUTS2	activator of transcription and developmental regulator AUTS2
ENSG00000119986	down	6.57401e-18	6.84717e-16	AVPI1	arginine vasopressin induced 1
ENSG00000166148	down	1.61381e-11	6.51382e-10	AVPR1A	arginine vasopressin receptor 1A
ENSG00000172232	up	1.49153e-20	2.31034e-18	AZU1	azurocidin 1
ENSG00000109956	down	2.96513e-07	4.79795e-06	B3GAT1	beta-1,3-glucuronyltransferase 1
ENSG00000156966	down	6.32118e-30	2.68857e-27	B3GNT7	UDP-GlcNAc:betaGal beta-1,3-N-acetylglucosaminyltransferase 7
ENSG00000177191	up	2.50297e-17	2.43878e-15	B3GNT8	UDP-GlcNAc:betaGal beta-1,3-N-acetylglucosaminyltransferase 8
ENSG00000175866	up	2.05329e-26	6.30708e-24	BAIAP2	BAR/IMD domain containing adaptor protein 2
ENSG00000095739	down	5.96769e-07	8.90877e-06	BAMBI	BMP and activin membrane bound inhibitor
ENSG00000124243	down	2.6405e-07	4.31893e-06	BCAS4	breast carcinoma amplified sequence 4
ENSG00000129473	down	3.46466e-09	8.62501e-08	BCL2L2	BCL2 like 2
ENSG00000113916	up	4.78755e-31	2.16912e-28	BCL6	BCL6 transcription repressor
ENSG00000166546	up	1.45633e-17	1.45818e-15	BEAN1	brain expressed associated with NEDD4 1
ENSG00000177324	down	6.46893e-12	2.82025e-10	BEND2	BEN domain containing 2
ENSG00000039987	down	6.94343e-05	0.000592726	BEST2	bestrophin 2
ENSG00000166681	down	2.90491e-08	5.92189e-07	BEX3	brain expressed X-linked 3
ENSG00000242252	up	1.4226e-14	9.4094e-13	BGLAP	bone gamma-carboxyglutamate protein
ENSG00000259040	down	4.52112e-09	1.09347e-07	BLOC1S5-TXNDC5	BLOC1S5-TXNDC5 readthrough (NMD candidate)
ENSG00000153162	down	3.11477e-12	1.46621e-10	BMP6	bone morphogenetic protein 6
ENSG00000101425	up	4.80959e-37	5.1273e-34	BPI	bactericidal permeability increasing protein
ENSG00000154640	down	1.23101e-08	2.74073e-07	BTG3	BTG anti-proliferation factor 3
ENSG00000168903	up	2.78429e-37	3.15374e-34	BTNL3	butyrophilin like 3
ENSG00000113303	up	7.07434e-25	1.75628e-22	BTNL8	butyrophilin like 8
ENSG00000166323	down	9.22934e-10	2.61349e-08	C11orf65	chromosome 11 open reading frame 65
ENSG00000235162	down	1.19261e-09	3.29981e-08	C12orf75	chromosome 12 open reading frame 75
ENSG00000174456	down	8.73843e-09	1.98454e-07	C12orf76	chromosome 12 open reading frame 76
ENSG00000166920	down	4.98562e-08	9.70509e-07	C15orf48	chromosome 15 open reading frame 48
ENSG00000187624	up	4.63093e-06	5.55436e-05	C17orf97	chromosome 17 open reading frame 97
ENSG00000167644	down	0.000185348	0.00137049	C19orf33	chromosome 19 open reading frame 33
ENSG00000221916	up	1.52715e-11	6.19163e-10	C19orf73	chromosome 19 open reading frame 73
ENSG00000119280	down	1.3038e-14	8.75137e-13	C1orf198	chromosome 1 open reading frame 198
ENSG00000173369	down	1.88685e-07	3.18393e-06	C1QB	complement C1q B chain
ENSG00000159189	down	2.11933e-09	5.47911e-08	C1QC	complement C1q C chain
ENSG00000187699	down	1.44527e-09	3.89771e-08	C2orf88	chromosome 2 open reading frame 88
ENSG00000188315	up	6.38329e-17	6.12087e-15	C3orf62	chromosome 3 open reading frame 62
ENSG00000123838	up	1.11654e-12	5.66809e-11	C4BPA	complement component 4 binding protein alpha
ENSG00000131686	up	5.34472e-11	1.99305e-09	CA6	carbonic anhydrase 6
ENSG00000175544	down	4.13899e-14	2.58658e-12	CABP4	calcium binding protein 4
ENSG00000105507	down	3.29892e-07	5.25825e-06	CABP5	calcium binding protein 5
ENSG00000175161	down	1.73056e-07	2.94211e-06	CADM2	cell adhesion molecule 2
ENSG00000122786	down	9.07948e-17	8.57018e-15	CALD1	caldesmon 1
ENSG00000014216	down	5.48871e-09	1.30369e-07	CAPN1	calpain 1
ENSG00000186648	down	5.14948e-06	6.05607e-05	CARMIL3	capping protein regulator and myosin 1 linker 3
ENSG00000105971	down	9.54644e-13	4.87353e-11	CAV2	caveolin 2
ENSG00000168497	down	7.52499e-10	2.17676e-08	CAVIN2	caveolae associated protein 2
ENSG00000167131	down	1.31126e-05	0.000139378	CCDC103	coiled-coil domain containing 103
ENSG00000230561	up	0.00763071	0.0293617	CCDC192	coiled-coil domain containing 192
ENSG00000151468	down	3.12518e-15	2.33077e-13	CCDC3	coiled-coil domain containing 3
ENSG00000123171	up	0.000103515	0.000835261	CCDC70	coiled-coil domain containing 70
ENSG00000168071	up	8.62962e-25	2.11344e-22	CCDC88B	coiled-coil domain containing 88B
ENSG00000277632	down	6.8211e-07	1.00177e-05	CCL3	C-C motif chemokine ligand 3
ENSG00000129315	down	6.73031e-08	1.26792e-06	CCNT1	cyclin T1
ENSG00000184451	up	3.23201e-07	5.16522e-06	CCR10	C-C motif chemokine receptor 10
ENSG00000132141	down	7.42536e-07	1.08437e-05	CCT6B	chaperonin containing TCP1 subunit 6B
ENSG00000204936	up	3.01652e-11	1.1782e-09	CD177	CD177 molecule
ENSG00000134061	up	0.000150658	0.00114146	CD180	CD180 molecule
ENSG00000174807	up	4.66523e-06	5.58073e-05	CD248	CD248 molecule
ENSG00000186074	up	2.86689e-21	4.68078e-19	CD300LF	CD300 molecule like family member f
ENSG00000110848	down	1.35625e-10	4.57715e-09	CD69	CD69 molecule
ENSG00000112149	down	3.48979e-26	1.05409e-23	CD83	CD83 molecule
ENSG00000081377	down	5.64994e-10	1.68138e-08	CDC14B	cell division cycle 14B
ENSG00000149798	up	2.06599e-34	1.33721e-31	CDC42EP2	CDC42 effector protein 2
ENSG00000109089	down	2.19585e-06	2.87124e-05	CDR2L	cerebellar degeneration related protein 2 like
ENSG00000170956	up	4.47e-42	1.52673e-38	CEACAM3	CEA cell adhesion molecule 3
ENSG00000105352	up	2.02269e-24	4.76067e-22	CEACAM4	CEA cell adhesion molecule 4
ENSG00000086548	up	4.99252e-29	2.01066e-26	CEACAM6	CEA cell adhesion molecule 6
ENSG00000124469	up	4.44216e-22	7.59483e-20	CEACAM8	CEA cell adhesion molecule 8
ENSG00000092067	up	6.79698e-14	4.07886e-12	CEBPE	CCAAT enhancer binding protein epsilon
ENSG00000135048	down	5.98022e-10	1.76514e-08	CEMIP2	cell migration inducing hyaluronidase 2
ENSG00000203760	up	0.00316668	0.0145586	CENPW	centromere protein W
ENSG00000174007	up	2.51336e-14	1.62098e-12	CEP19	centrosomal protein 19
ENSG00000087237	down	2.65451e-07	4.33402e-06	CETP	cholesteryl ester transfer protein
ENSG00000156206	down	6.88909e-09	1.59515e-07	CFAP161	cilia and flagella associated protein 161
ENSG00000138028	up	3.16671e-07	5.07856e-06	CGREF1	cell growth regulator with EF-hand domain 1
ENSG00000124302	down	5.86308e-10	1.73339e-08	CHST8	carbohydrate sulfotransferase 8
ENSG00000122873	up	3.03491e-07	4.88904e-06	CISD1	CDGSH iron sulfur domain 1
ENSG00000123975	up	2.64128e-06	3.38768e-05	CKS2	CDC28 protein kinase regulatory subunit 2
ENSG00000213937	up	2.51439e-20	3.73511e-18	CLDN9	claudin 9
ENSG00000140839	up	1.16048e-07	2.05184e-06	CLEC18B	C-type lectin domain family 18 member B
ENSG00000236279	down	1.89429e-10	6.18563e-09	CLEC2L	C-type lectin domain family 2 member L
ENSG00000163815	up	1.47813e-08	3.21973e-07	CLEC3B	C-type lectin domain family 3 member B
ENSG00000120885	down	2.9773e-07	4.81335e-06	CLU	clusterin
ENSG00000105427	up	0.000103999	0.000838425	CNFN	cornifelin
ENSG00000130176	down	1.80672e-13	1.02966e-11	CNN1	calponin 1
ENSG00000123500	down	9.74081e-22	1.63456e-19	COL10A1	collagen type X alpha 1 chain
ENSG00000065618	up	8.22498e-11	2.90568e-09	COL17A1	collagen type XVII alpha 1 chain
ENSG00000163359	down	1.5701e-09	4.1969e-08	COL6A3	collagen type VI alpha 3 chain
ENSG00000241563	up	0.00416268	0.0182223	CORT	cortistatin
ENSG00000161281	down	5.25399e-08	1.01947e-06	COX7A1	cytochrome c oxidase subunit 7A1
ENSG00000106034	down	1.24761e-07	2.18248e-06	CPED1	cadherin like and PC-esterase domain containing 1
ENSG00000168993	up	1.58015e-13	9.09111e-12	CPLX1	complexin 1
ENSG00000124772	down	8.36884e-07	1.21044e-05	CPNE5	copine 5
ENSG00000109265	down	9.43529e-19	1.12497e-16	CRACD	capping protein inhibiting regulator of actin dynamics
ENSG00000095321	down	7.53618e-07	1.09878e-05	CRAT	carnitine O-acetyltransferase
ENSG00000146592	up	1.56492e-20	2.40347e-18	CREB5	cAMP responsive element binding protein 5
ENSG00000095794	down	3.39371e-18	3.72753e-16	CREM	cAMP responsive element modulator
ENSG00000103316	down	8.47417e-08	1.55443e-06	CRYM	crystallin mu
ENSG00000198223	up	2.85797e-35	2.0718e-32	CSF2RA	colony stimulating factor 2 receptor subunit alpha
ENSG00000134030	down	4.39445e-06	5.31291e-05	CTIF	cap binding complex dependent translation initiation factor
ENSG00000064601	down	6.28377e-09	1.47133e-07	CTSA	cathepsin A
ENSG00000100448	up	3.54035e-29	1.45822e-26	CTSG	cathepsin G
ENSG00000085733	down	5.62275e-08	1.08405e-06	CTTN	cortactin
ENSG00000142544	up	1.79301e-09	4.73685e-08	CTU1	cytosolic thiouridylase subunit 1
ENSG00000081041	down	0.0016476	0.00855659	CXCL2	C-X-C motif chemokine ligand 2
ENSG00000163734	down	2.74177e-07	4.47247e-06	CXCL3	C-X-C motif chemokine ligand 3
ENSG00000163464	up	1.32071e-33	7.25308e-31	CXCR1	C-X-C motif chemokine receptor 1
ENSG00000180871	up	6.89574e-27	2.23163e-24	CXCR2	C-X-C motif chemokine receptor 2
ENSG00000121966	down	1.04894e-06	1.47823e-05	CXCR4	C-X-C motif chemokine receptor 4
ENSG00000138061	up	4.83959e-06	5.74005e-05	CYP1B1	cytochrome P450 family 1 subfamily B member 1
ENSG00000186204	up	1.95102e-25	5.19976e-23	CYP4F12	cytochrome P450 family 4 subfamily F member 12
ENSG00000186529	up	1.59507e-38	2.22366e-35	CYP4F3	cytochrome P450 family 4 subfamily F member 3
ENSG00000166265	down	5.59344e-20	7.98188e-18	CYYR1	cysteine and tyrosine rich 1
ENSG00000112977	down	2.23313e-07	3.71294e-06	DAP	death associated protein
ENSG00000003249	up	6.6868e-08	1.26349e-06	DBNDD1	dysbindin domain containing 1
ENSG00000164935	down	3.20809e-11	1.24764e-09	DCSTAMP	dendrocyte expressed seven transmembrane protein
ENSG00000153904	down	3.67571e-16	3.17214e-14	DDAH1	dimethylarginine dimethylaminohydrolase 1
ENSG00000168209	down	6.94359e-19	8.44555e-17	DDIT4	DNA damage inducible transcript 4
ENSG00000067048	down	3.71835e-06	4.5842e-05	DDX3Y	DEAD-box helicase 3 Y-linked
ENSG00000240247	up	2.04739e-12	9.84213e-11	DEFA1B	defensin alpha 1B
ENSG00000239839	up	2.86293e-39	4.71681e-36	DEFA3	defensin alpha 3
ENSG00000164821	up	4.07938e-32	1.99813e-29	DEFA4	defensin alpha 4
ENSG00000167536	up	7.9774e-24	1.81266e-21	DHRS13	dehydrogenase/reductase 13
ENSG00000073737	up	2.47888e-11	9.83116e-10	DHRS9	dehydrogenase/reductase 9
ENSG00000151208	down	4.59997e-06	5.5221e-05	DLG5	discs large MAGUK scaffold protein 5
ENSG00000158856	down	2.96111e-08	6.02968e-07	DMTN	dematin actin binding protein
ENSG00000129295	down	9.53945e-06	0.000105141	DNAAF11	dynein axonemal assembly factor 11
ENSG00000187726	down	8.88191e-11	3.11951e-09	DNAJB13	DnaJ heat shock protein family (Hsp40) member B13
ENSG00000167968	up	1.18713e-07	2.09284e-06	DNASE1L2	deoxyribonuclease 1 like 2
ENSG00000106976	down	1.16932e-12	5.90297e-11	DNM1	dynamin 1
ENSG00000206052	down	1.41955e-09	3.83404e-08	DOK6	docking protein 6
ENSG00000159625	down	3.39937e-07	5.4041e-06	DRC7	dynein regulatory complex subunit 7
ENSG00000189269	up	2.23335e-08	4.69549e-07	DRICH1	aspartate rich 1
ENSG00000134755	up	4.74734e-16	4.00168e-14	DSC2	desmocollin 2
ENSG00000168393	up	1.98439e-07	3.33301e-06	DTYMK	deoxythymidylate kinase
ENSG00000167065	up	9.15963e-41	2.075e-37	DUSP18	dual specificity phosphatase 18
ENSG00000158050	down	6.87796e-16	5.64024e-14	DUSP2	dual specificity phosphatase 2
ENSG00000138166	down	1.3406e-06	1.84198e-05	DUSP5	dual specificity phosphatase 5
ENSG00000143369	down	8.0421e-10	2.30978e-08	ECM1	extracellular matrix protein 1
ENSG00000119147	up	2.72925e-06	3.4808e-05	ECRG4	ECRG4 augurin precursor
ENSG00000267710	up	0.00113297	0.00627914	EDDM13	epididymal protein 13
ENSG00000284753	up	6.54698e-08	1.24112e-06	EEF1AKMT4	EEF1A lysine methyltransferase 4
ENSG00000169242	up	0.000436493	0.00281214	EFNA1	ephrin A1
ENSG00000138798	down	4.77107e-15	3.43119e-13	EGF	epidermal growth factor
ENSG00000120738	up	2.13185e-20	3.19302e-18	EGR1	early growth response 1
ENSG00000122877	up	1.15258e-05	0.000124335	EGR2	early growth response 2
ENSG00000024422	down	2.24891e-08	4.72271e-07	EHD2	EH domain containing 2
ENSG00000013016	down	1.29948e-09	3.55211e-08	EHD3	EH domain containing 3
ENSG00000197561	up	1.89149e-37	2.2853e-34	ELANE	elastase, neutrophil expressed
ENSG00000164181	down	5.3006e-11	1.98068e-09	ELOVL7	ELOVL fatty acid elongase 7
ENSG00000171617	down	1.44879e-40	2.91738e-37	ENC1	ectodermal-neural cortex 1
ENSG00000149218	down	1.24868e-10	4.27785e-09	ENDOD1	endonuclease domain containing 1
ENSG00000151023	down	1.8308e-12	8.84787e-11	ENKUR	enkurin, TRPC channel interacting protein
ENSG00000086289	down	1.93873e-11	7.79058e-10	EPDR1	ependymin related 1
ENSG00000187266	down	1.06028e-08	2.38406e-07	EPOR	erythropoietin receptor
ENSG00000136541	down	6.14611e-23	1.25153e-20	ERMN	ermin
ENSG00000178607	down	3.51353e-07	5.5612e-06	ERN1	endoplasmic reticulum to nucleus signaling 1
ENSG00000116285	down	1.13189e-15	8.95771e-14	ERRFI1	ERBB receptor feedback inhibitor 1
ENSG00000149564	down	1.99601e-10	6.49439e-09	ESAM	endothelial cell adhesion molecule
ENSG00000179044	up	3.43348e-28	1.30192e-25	EXOC3L1	exocyst complex component 3 like 1
ENSG00000131187	up	7.16035e-13	3.72894e-11	F12	coagulation factor XII
ENSG00000124491	down	5.3719e-19	6.71414e-17	F13A1	coagulation factor XIII A chain
ENSG00000127533	down	4.86352e-07	7.40063e-06	F2RL3	F2R like thrombin or trypsin receptor 3
ENSG00000183615	up	2.64801e-07	4.32732e-06	FAM167B	family with sequence similarity 167 member B
ENSG00000214447	down	1.70984e-06	2.28521e-05	FAM187A	family with sequence similarity 187 member A
ENSG00000177558	up	0.0083221	0.0315394	FAM187B	family with sequence similarity 187 member B
ENSG00000216921	up	0.00631657	0.025304	FAM240C	family with sequence similarity 240 member C
ENSG00000203780	up	4.00633e-05	0.000368946	FANK1	fibronectin type III and ankyrin repeat domains 1
ENSG00000170271	down	2.72493e-10	8.70968e-09	FAXDC2	fatty acid hydroxylase domain containing 2
ENSG00000140092	up	3.44252e-08	6.9244e-07	FBLN5	fibulin 5
ENSG00000162747	up	1.62979e-28	6.42101e-26	FCGR3B	Fc fragment of IgG receptor IIIb
ENSG00000126262	up	8.70424e-37	8.30247e-34	FFAR2	free fatty acid receptor 2
ENSG00000137440	down	5.0161e-09	1.20406e-07	FGFBP1	fibroblast growth factor binding protein 1
ENSG00000189283	up	3.7024e-12	1.70734e-10	FHIT	fragile histidine triad diadenosine triphosphatase
ENSG00000022267	down	1.55489e-19	2.05688e-17	FHL1	four and a half LIM domains 1
ENSG00000167363	down	5.45991e-14	3.3429e-12	FN3K	fructosamine 3 kinase
ENSG00000110203	up	5.28549e-32	2.45613e-29	FOLR3	folate receptor gamma
ENSG00000170345	up	6.37106e-16	5.32086e-14	FOS	Fos proto-oncogene, AP-1 transcription factor subunit
ENSG00000125740	up	9.44692e-42	2.44581e-38	FOSB	FosB proto-oncogene, AP-1 transcription factor subunit
ENSG00000075426	down	3.68774e-09	9.1053e-08	FOSL2	FOS like 2, AP-1 transcription factor subunit
ENSG00000171049	up	2.39763e-22	4.3022e-20	FPR2	formyl peptide receptor 2
ENSG00000172159	down	2.84624e-15	2.14035e-13	FRMD3	FERM domain containing 3
ENSG00000150667	down	5.28337e-10	1.58265e-08	FSIP1	fibrous sheath interacting protein 1
ENSG00000163430	down	3.39506e-10	1.06451e-08	FSTL1	follistatin like 1
ENSG00000180549	up	8.80472e-34	5.31893e-31	FUT7	fucosyltransferase 7
ENSG00000123689	down	0.00604565	0.0244675	G0S2	G0/G1 switch 2
ENSG00000139112	down	0.000303655	0.0020861	GABARAPL1	GABA type A receptor associated protein like 1
ENSG00000197093	up	7.22361e-08	1.35102e-06	GAL3ST4	galactose-3-O-sulfotransferase 4
ENSG00000144649	down	1.0997e-05	0.000119198	GASK1A	golgi associated kinase 1A
ENSG00000280071	up	1.58273e-15	1.2258e-13	GATD3B	glutamine amidotransferase class 1 domain containing 3B
ENSG00000137878	down	4.90637e-10	1.48043e-08	GCOM1	GCOM1, MYZAP-POLR2M combined locus
ENSG00000169224	down	4.88477e-08	9.52924e-07	GCSAML	germinal center associated signaling and motility like
ENSG00000102886	up	3.11862e-13	1.7284e-11	GDPD3	glycerophosphodiester phosphodiesterase domain containing 3
ENSG00000182093	down	3.21517e-08	6.51045e-07	GET1	guided entry of tail-anchored proteins factor 1
ENSG00000285815	down	1.19379e-12	5.9931e-11	GET1-SH3BGR	GET1-SH3BGR readthrough
ENSG00000099998	up	1.25319e-06	1.7337e-05	GGT5	gamma-glutamyltransferase 5
ENSG00000204136	down	5.18149e-08	1.00692e-06	GGTA1	glycoprotein alpha-galactosyltransferase 1 (inactive)
ENSG00000145723	up	6.19979e-09	1.45418e-07	GIN1	gypsy retrotransposon integrase 1
ENSG00000189280	down	3.18406e-12	1.49494e-10	GJB5	gap junction protein beta 5
ENSG00000149328	down	3.80949e-10	1.18218e-08	GLB1L2	galactosidase beta 1 like 2
ENSG00000178445	up	1.26343e-09	3.46401e-08	GLDC	glycine decarboxylase
ENSG00000182327	down	0.00018638	0.00137699	GLTPD2	glycolipid transfer protein domain containing 2
ENSG00000156689	down	3.22407e-14	2.05739e-12	GLYATL2	glycine-N-acyltransferase like 2
ENSG00000146535	down	4.49512e-11	1.71505e-09	GNA12	G protein subunit alpha 12
ENSG00000087258	down	3.69782e-11	1.42283e-09	GNAO1	G protein subunit alpha o1
ENSG00000087460	down	7.76085e-10	2.23965e-08	GNAS	GNAS complex locus
ENSG00000069966	down	2.22502e-08	4.68339e-07	GNB5	G protein subunit beta 5
ENSG00000127920	down	2.66807e-06	3.4172e-05	GNG11	G protein subunit gamma 11
ENSG00000127588	up	0.000139427	0.00107024	GNG13	G protein subunit gamma 13
ENSG00000143457	up	1.40498e-09	3.80036e-08	GOLPH3L	golgi phosphoprotein 3 like
ENSG00000185245	down	1.24912e-13	7.36861e-12	GP1BA	glycoprotein Ib platelet subunit alpha
ENSG00000178732	down	5.11384e-09	1.22276e-07	GP5	glycoprotein V platelet
ENSG00000088053	down	7.83374e-15	5.46042e-13	GP6	glycoprotein VI platelet
ENSG00000164850	up	0.00133762	0.00720405	GPER1	G protein-coupled estrogen receptor 1
ENSG00000158292	down	2.4257e-07	4.00009e-06	GPR153	G protein-coupled receptor 153
ENSG00000181656	down	8.95665e-13	4.59834e-11	GPR88	G protein-coupled receptor 88
ENSG00000111291	down	0.000140834	0.0010783	GPRC5D	G protein-coupled receptor class C group 5 member D
ENSG00000185477	down	1.87408e-07	3.16533e-06	GPRIN3	GPRIN family member 3
ENSG00000100351	down	1.17027e-06	1.62893e-05	GRAP2	GRB2 related adaptor protein 2
ENSG00000115290	down	3.90844e-09	9.61712e-08	GRB14	growth factor receptor bound protein 14
ENSG00000134201	down	4.63269e-07	7.10907e-06	GSTM5	glutathione S-transferase mu 5
ENSG00000065621	up	2.19929e-35	1.79653e-32	GSTO2	glutathione S-transferase omega 2
ENSG00000164116	down	7.64134e-11	2.73144e-09	GUCY1A1	guanylate cyclase 1 soluble subunit alpha 1
ENSG00000189060	down	1.30047e-08	2.87772e-07	H1-0	H1.0 linker histone
ENSG00000184357	down	0.00153556	0.00807808	H1-5	H1.5 linker histone, cluster member
ENSG00000187475	down	6.22921e-08	1.18826e-06	H1-6	H1.6 linker histone, cluster member
ENSG00000196787	down	3.03861e-16	2.67324e-14	H2AC11	H2A clustered histone 11
ENSG00000196747	down	1.73165e-10	5.71634e-09	H2AC13	H2A clustered histone 13
ENSG00000288859	down	6.22306e-19	7.63409e-17	H2AC19	H2A clustered histone 19
ENSG00000277075	down	1.52455e-08	3.31288e-07	H2AC8	H2A clustered histone 8
ENSG00000124635	down	4.60748e-07	7.07639e-06	H2BC11	H2B clustered histone 11
ENSG00000197903	down	8.50128e-08	1.55782e-06	H2BC12	H2B clustered histone 12
ENSG00000184678	down	2.7122e-06	3.4619e-05	H2BC21	H2B clustered histone 21
ENSG00000180596	down	4.44879e-07	6.87343e-06	H2BC4	H2B clustered histone 4
ENSG00000277224	down	8.95336e-09	2.02574e-07	H2BC7	H2B clustered histone 7
ENSG00000273802	down	6.93666e-12	3.00749e-10	H2BC8	H2B clustered histone 8
ENSG00000275713	down	1.08308e-09	3.01224e-08	H2BC9	H2B clustered histone 9
ENSG00000197153	down	3.18426e-13	1.75405e-11	H3C12	H3 clustered histone 12
ENSG00000287080	down	3.50802e-05	0.000328218	H3C3	H3 clustered histone 3
ENSG00000277775	down	1.75477e-07	2.97491e-06	H3C7	H3 clustered histone 7
ENSG00000213931	down	1.90473e-05	0.000192416	HBE1	hemoglobin subunit epsilon 1
ENSG00000213934	up	1.80501e-36	1.63561e-33	HBG1	hemoglobin subunit gamma 1
ENSG00000196565	up	1.06134e-38	1.60288e-35	HBG2	hemoglobin subunit gamma 2
ENSG00000182782	up	6.25502e-26	1.85836e-23	HCAR2	hydroxycarboxylic acid receptor 2
ENSG00000255398	up	5.42259e-18	5.71358e-16	HCAR3	hydroxycarboxylic acid receptor 3
ENSG00000127311	down	2.05664e-07	3.44478e-06	HELB	DNA helicase B
ENSG00000237541	up	4.00277e-07	6.23215e-06	HLA-DQA2	major histocompatibility complex, class II, DQ alpha 2
ENSG00000136630	up	1.36362e-23	2.942e-21	HLX	H2.0 like homeobox
ENSG00000103942	down	7.13587e-11	2.57104e-09	HOMER2	homer scaffold protein 2
ENSG00000257017	up	7.14224e-13	3.72894e-11	HP	haptoglobin
ENSG00000164120	down	1.01953e-07	1.83122e-06	HPGD	15-hydroxyprostaglandin dehydrogenase
ENSG00000283463	up	0.000197393	0.00143496	HSFX4	heat shock transcription factor family, X-linked member 4
ENSG00000204389	up	6.52117e-13	3.4256e-11	HSPA1A	heat shock protein family A (Hsp70) member 1A
ENSG00000173110	up	5.46964e-24	1.27085e-21	HSPA6	heat shock protein family A (Hsp70) member 6
ENSG00000169271	down	5.49899e-06	6.41301e-05	HSPB3	heat shock protein family B (small) member 3
ENSG00000166033	up	0.00042232	0.00273868	HTRA1	HtrA serine peptidase 1
ENSG00000090339	down	0.00526566	0.0218893	ICAM1	intercellular adhesion molecule 1
ENSG00000125968	down	1.06515e-18	1.2454e-16	ID1	inhibitor of DNA binding 1, HLH protein
ENSG00000126709	up	3.96364e-09	9.712e-08	IFI6	interferon alpha inducible protein 6
ENSG00000185745	up	6.07307e-11	2.25076e-09	IFIT1	interferon induced protein with tetratricopeptide repeats 1
ENSG00000119922	up	5.49585e-12	2.4293e-10	IFIT2	interferon induced protein with tetratricopeptide repeats 2
ENSG00000119917	up	1.41038e-13	8.1572e-12	IFIT3	interferon induced protein with tetratricopeptide repeats 3
ENSG00000182393	up	9.42346e-08	1.70271e-06	IFNL1	interferon lambda 1
ENSG00000254709	down	3.95832e-10	1.22417e-08	IGLL5	immunoglobulin lambda like polypeptide 5
ENSG00000168811	down	1.10656e-05	0.00011987	IL12A	interleukin 12A
ENSG00000124391	down	2.78897e-09	7.03964e-08	IL17C	interleukin 17C
ENSG00000248099	up	4.69358e-14	2.92309e-12	INSL3	insulin like 3
ENSG00000169047	down	1.32854e-09	3.62607e-08	IRS1	insulin receptor substrate 1
ENSG00000135070	down	1.35857e-08	2.97718e-07	ISCA1	iron-sulfur cluster assembly 1
ENSG00000159556	up	1.30963e-10	4.44464e-09	ISL2	ISL LIM homeobox 2
ENSG00000005961	down	1.34665e-12	6.66811e-11	ITGA2B	integrin subunit alpha 2b
ENSG00000150093	down	1.28877e-15	1.00674e-13	ITGB1	integrin subunit beta 1
ENSG00000259207	down	1.34523e-13	7.83911e-12	ITGB3	integrin subunit beta 3
ENSG00000082781	down	3.29063e-11	1.27428e-09	ITGB5	integrin subunit beta 5
ENSG00000102221	down	6.37422e-09	1.49058e-07	JADE3	jade family PHD finger 3
ENSG00000166086	down	5.452e-12	2.41581e-10	JAM3	junctional adhesion molecule 3
ENSG00000160593	up	2.16021e-33	1.15146e-30	JAML	junction adhesion molecule like
ENSG00000132465	down	1.67596e-22	3.23122e-20	JCHAIN	joining chain of multimeric IgA and IgM
ENSG00000152409	down	2.80278e-08	5.74602e-07	JMY	junction mediating and regulatory protein, p53 cofactor
ENSG00000100221	down	1.12183e-08	2.51e-07	JOSD1	Josephin domain containing 1
ENSG00000177272	down	4.03167e-10	1.24262e-08	KCNA3	potassium voltage-gated channel subfamily A member 3
ENSG00000171385	down	1.18328e-14	8.00169e-13	KCND3	potassium voltage-gated channel subfamily D member 3
ENSG00000157551	up	9.96652e-34	5.82656e-31	KCNJ15	potassium inwardly rectifying channel subfamily J member 15
ENSG00000145936	down	3.10046e-09	7.76099e-08	KCNMB1	potassium calcium-activated channel subfamily M regulatory beta subunit 1
ENSG00000112078	down	4.43222e-08	8.73099e-07	KCTD20	potassium channel tetramerization domain containing 20
ENSG00000084731	down	5.16303e-07	7.83009e-06	KIF3C	kinesin family member 3C
ENSG00000125498	down	2.21771e-07	3.69069e-06	KIR2DL1	killer cell immunoglobulin like receptor, two Ig domains and long cytoplasmic tail 1
ENSG00000189013	down	2.13426e-05	0.000213226	KIR2DL4	killer cell immunoglobulin like receptor, two Ig domains and long cytoplasmic tail 4
ENSG00000167633	down	1.20966e-08	2.69984e-07	KIR3DL1	killer cell immunoglobulin like receptor, three Ig domains and long cytoplasmic tail 1
ENSG00000116014	up	6.89179e-09	1.59515e-07	KISS1R	KISS1 receptor
ENSG00000172059	down	8.89588e-08	1.61705e-06	KLF11	Kruppel like factor 11
ENSG00000119138	down	3.59046e-09	8.90149e-08	KLF9	Kruppel like factor 9
ENSG00000149243	down	0.000105553	0.000847243	KLHL35	kelch like family member 35
ENSG00000183542	down	7.16595e-06	8.10665e-05	KLRC4	killer cell lectin like receptor C4
ENSG00000183762	up	1.36181e-16	1.26565e-14	KREMEN1	kringle containing transmembrane protein 1
ENSG00000108244	up	1.88982e-22	3.53084e-20	KRT23	keratin 23
ENSG00000170442	down	2.75206e-08	5.65483e-07	KRT86	keratin 86
ENSG00000125869	down	8.33597e-19	1.00715e-16	LAMP5	lysosomal associated membrane protein family member 5
ENSG00000188186	up	1.09214e-18	1.26069e-16	LAMTOR4	late endosomal/lysosomal adaptor, MAPK and MTOR activator 4
ENSG00000147036	down	7.46332e-11	2.67837e-09	LANCL3	LanC like 3
ENSG00000204001	up	1.77388e-22	3.36959e-20	LCN8	lipocalin 8
ENSG00000179241	down	6.28674e-11	2.30637e-09	LDLRAD3	low density lipoprotein receptor class A domain containing 3
ENSG00000243709	down	6.73436e-09	1.5627e-07	LEFTY1	left-right determination factor 1
ENSG00000171916	up	6.21145e-11	2.28488e-09	LGALS9C	galectin 9C
ENSG00000119862	down	7.23518e-07	1.05745e-05	LGALSL	galectin like
ENSG00000183722	down	5.02832e-10	1.51125e-08	LHFPL6	LHFPL tetraspan subfamily member 6
ENSG00000204577	up	8.2537e-27	2.62424e-24	LILRB3	leukocyte immunoglobulin like receptor B3
ENSG00000072163	up	1.34893e-10	4.56094e-09	LIMS2	LIM zinc finger domain containing 2
ENSG00000249662	up	1.0345e-06	1.46014e-05	LINC02218	long intergenic non-protein coding RNA 2218
ENSG00000160789	down	8.43575e-09	1.92788e-07	LMNA	lamin A/C
ENSG00000064547	up	1.31535e-34	9.16848e-32	LPAR2	lysophosphatidic acid receptor 2
ENSG00000147650	down	5.65006e-10	1.68138e-08	LRP12	LDL receptor related protein 12
ENSG00000157193	down	2.92702e-07	4.74051e-06	LRP8	LDL receptor related protein 8
ENSG00000137507	down	1.2837e-10	4.36481e-09	LRRC32	leucine rich repeat containing 32
ENSG00000204913	down	1.25129e-17	1.25984e-15	LRRC3C	leucine rich repeat containing 3C
ENSG00000127399	up	4.91761e-10	1.48043e-08	LRRC61	leucine rich repeat containing 61
ENSG00000197147	down	2.45287e-09	6.26986e-08	LRRC8B	leucine rich repeat containing 8 VRAC subunit B
ENSG00000173114	up	3.7787e-15	2.75026e-13	LRRN3	leucine rich repeat neuronal 3
ENSG00000049323	down	1.07526e-10	3.726e-09	LTBP1	latent transforming growth factor beta binding protein 1
ENSG00000213316	up	1.23481e-24	2.98379e-22	LTC4S	leukotriene C4 synthase
ENSG00000062524	down	1.08031e-09	3.01224e-08	LTK	leukocyte receptor tyrosine kinase
ENSG00000244355	down	1.27919e-06	1.76429e-05	LY6G6D	lymphocyte antigen 6 family member G6D
ENSG00000255552	down	7.73834e-11	2.74984e-09	LY6G6E	lymphocyte antigen 6 family member G6E
ENSG00000204424	down	5.05559e-09	1.21194e-07	LY6G6F	lymphocyte antigen 6 family member G6F
ENSG00000250641	down	1.35459e-09	3.68055e-08	LY6G6F-LY6G6D	LY6G6F-LY6G6D readthrough
ENSG00000163155	up	6.36248e-11	2.32944e-09	LYSMD1	LysM domain containing 1
ENSG00000143194	down	4.19169e-05	0.000384833	MAEL	maelstrom spermatogenic transposon silencer
ENSG00000185022	down	2.04137e-11	8.1849e-10	MAFF	MAF bZIP transcription factor F
ENSG00000111261	up	2.92883e-16	2.58922e-14	MANSC1	MANSC domain containing 1
ENSG00000069535	down	2.53093e-08	5.27825e-07	MAOB	monoamine oxidase B
ENSG00000166963	down	1.00204e-16	9.40928e-15	MAP1A	microtubule associated protein 1A
ENSG00000107968	down	6.23431e-19	7.63409e-17	MAP3K8	mitogen-activated protein kinase kinase kinase 8
ENSG00000177669	down	4.25628e-15	3.07317e-13	MBOAT4	membrane bound O-acyltransferase domain containing 4
ENSG00000050393	down	2.38887e-14	1.55174e-12	MCUR1	mitochondrial calcium uniporter regulator 1
ENSG00000065833	down	4.25808e-05	0.000388958	ME1	malic enzyme 1
ENSG00000130772	up	8.9168e-13	4.59088e-11	MED18	mediator complex subunit 18
ENSG00000153208	down	1.24e-08	2.75141e-07	MERTK	MER proto-oncogene, tyrosine kinase
ENSG00000176845	down	4.23089e-08	8.38911e-07	METRNL	meteorin like, glial cell differentiation regulator
ENSG00000010165	up	3.91945e-07	6.12346e-06	METTL13	methyltransferase 13, eEF1A lysine and N-terminal methyltransferase
ENSG00000198948	down	9.75204e-07	1.38617e-05	MFAP3L	microfibril associated protein 3 like
ENSG00000205639	down	1.09244e-08	2.45029e-07	MFSD2B	major facilitator superfamily domain containing 2B
ENSG00000074416	down	3.49221e-09	8.68166e-08	MGLL	monoglyceride lipase
ENSG00000261857	up	0.000251185	0.00177336	MIA	MIA SH3 domain containing
ENSG00000196611	down	6.14428e-13	3.26548e-11	MMP1	matrix metallopeptidase 1
ENSG00000008516	up	4.01649e-28	1.48553e-25	MMP25	matrix metallopeptidase 25
ENSG00000138722	down	8.48005e-13	4.37846e-11	MMRN1	multimerin 1
ENSG00000073146	down	5.05455e-42	1.52673e-38	MOV10L1	Mov10 like RISC complex RNA helicase 1
ENSG00000204420	down	1.36497e-07	2.37174e-06	MPIG6B	megakaryocyte and platelet inhibitory receptor G6b
ENSG00000005381	up	2.86693e-20	4.22417e-18	MPO	myeloperoxidase
ENSG00000149516	up	3.44268e-16	2.9996e-14	MS4A3	membrane spanning 4-domains A3
ENSG00000110079	down	6.79338e-08	1.27714e-06	MS4A4A	membrane spanning 4-domains A4A
ENSG00000066697	down	7.60915e-08	1.41147e-06	MSANTD3	Myb/SANT DNA binding domain containing 3
ENSG00000251349	down	4.58446e-10	1.39872e-08	MSANTD3-TMEFF1	MSANTD3-TMEFF1 readthrough
ENSG00000102854	up	3.50548e-16	3.03971e-14	MSLN	mesothelin
ENSG00000174099	down	4.07752e-09	9.95915e-08	MSRB3	methionine sulfoxide reductase B3
ENSG00000198417	up	7.84025e-08	1.44989e-06	MT1F	metallothionein 1F
ENSG00000186205	up	1.95124e-19	2.50797e-17	MTARC1	mitochondrial amidoxime reducing component 1
ENSG00000242114	down	3.60821e-08	7.23358e-07	MTFP1	mitochondrial fission process 1
ENSG00000256618	up	2.14975e-43	1.29867e-39	MTRNR2L1	MT-RNR2 like 1
ENSG00000132613	down	3.36493e-11	1.30027e-09	MTSS2	MTSS I-BAR domain containing 2
ENSG00000180354	down	1.15909e-07	2.05139e-06	MTURN	maturin, neural progenitor differentiation regulator homolog
ENSG00000172927	down	0.000177793	0.00132599	MYEOV	myeloma overexpressed
ENSG00000198336	up	5.84887e-23	1.20453e-20	MYL4	myosin light chain 4
ENSG00000101335	down	3.58246e-09	8.89383e-08	MYL9	myosin light chain 9
ENSG00000065534	down	3.94991e-12	1.80768e-10	MYLK	myosin light chain kinase
ENSG00000128833	down	6.1296e-20	8.67865e-18	MYO5C	myosin VC
ENSG00000263155	down	1.10904e-11	4.66335e-10	MYZAP	myocardial zonula adherens protein
ENSG00000173559	up	1.23582e-21	2.05475e-19	NABP1	nucleic acid binding protein 1
ENSG00000177432	down	6.13441e-10	1.8077e-08	NAP1L5	nucleosome assembly protein 1 like 5
ENSG00000142794	down	6.63568e-12	2.8839e-10	NBPF3	NBPF member 3
ENSG00000151503	down	2.0613e-07	3.4494e-06	NCAPD3	non-SMC condensin II complex subunit D3
ENSG00000170935	down	1.1422e-10	3.94287e-09	NCBP2L	nuclear cap binding protein subunit 2 like
ENSG00000071051	down	1.61598e-09	4.30682e-08	NCK2	NCK adaptor protein 2
ENSG00000214357	down	3.39276e-06	4.22813e-05	NEURL1B	neuralized E3 ubiquitin protein ligase 1B
ENSG00000124257	down	2.71252e-06	3.4619e-05	NEURL2	neuralized E3 ubiquitin protein ligase 2
ENSG00000100906	down	6.01969e-14	3.64866e-12	NFKBIA	NFKB inhibitor alpha
ENSG00000144802	down	1.31504e-06	1.80823e-05	NFKBIZ	NFKB inhibitor zeta
ENSG00000116962	down	3.96809e-12	1.81143e-10	NID1	nidogen 1
ENSG00000103202	down	2.26621e-13	1.27154e-11	NME4	NME/NM23 nucleoside diphosphate kinase 4
ENSG00000151014	up	4.25849e-28	1.54353e-25	NOCT	nocturnin
ENSG00000183691	up	2.82367e-16	2.52085e-14	NOG	noggin
ENSG00000185164	down	2.09455e-07	3.50181e-06	NOMO2	NODAL modulator 2
ENSG00000164867	up	4.22202e-07	6.5454e-06	NOS3	nitric oxide synthase 3
ENSG00000142546	up	4.95325e-13	2.66373e-11	NOSIP	nitric oxide synthase interacting protein
ENSG00000214967	up	0.000356962	0.00238102	NPIPA7	nuclear pore complex interacting protein family member A7
ENSG00000123358	down	2.54996e-07	4.19355e-06	NR4A1	nuclear receptor subfamily 4 group A member 1
ENSG00000153234	down	5.20582e-20	7.4877e-18	NR4A2	nuclear receptor subfamily 4 group A member 2
ENSG00000074527	down	4.80904e-08	9.41282e-07	NTN4	netrin 4
ENSG00000147206	up	5.33261e-47	4.83214e-43	NXF3	nuclear RNA export factor 3
ENSG00000122543	up	1.90054e-06	2.51873e-05	OCM	oncomodulin
ENSG00000115758	down	2.11439e-09	5.47659e-08	ODC1	ornithine decarboxylase 1
ENSG00000177947	down	1.0646e-08	2.39079e-07	ODF3	outer dense fiber of sperm tails 3
ENSG00000152463	up	4.56313e-09	1.10117e-07	OLAH	oleoyl-ACP hydrolase
ENSG00000105088	up	2.78869e-08	5.7236e-07	OLFM2	olfactomedin 2
ENSG00000102837	up	8.4893e-12	3.62431e-10	OLFM4	olfactomedin 4
ENSG00000198836	down	1.08602e-14	7.39925e-13	OPA1	OPA1 mitochondrial dynamin like GTPase
ENSG00000238243	down	3.70959e-13	2.02159e-11	OR2W3	olfactory receptor family 2 subfamily W member 3
ENSG00000229314	up	6.61309e-27	2.17907e-24	ORM1	orosomucoid 1
ENSG00000184792	down	1.25565e-19	1.71099e-17	OSBP2	oxysterol binding protein 2
ENSG00000228474	down	7.69362e-07	1.11903e-05	OST4	oligosaccharyltransferase complex subunit 4, non-catalytic
ENSG00000115507	up	6.52625e-16	5.40069e-14	OTX1	orthodenticle homeobox 1
ENSG00000101405	up	0.00113192	0.00627716	OXT	oxytocin/neurophysin I prepropeptide
ENSG00000180914	down	2.86461e-21	4.68078e-19	OXTR	oxytocin receptor
ENSG00000108405	down	2.63617e-06	3.38352e-05	P2RX1	purinergic receptor P2X 1
ENSG00000110811	up	8.77868e-06	9.75652e-05	P3H3	prolyl 3-hydroxylase 3
ENSG00000117115	up	2.3772e-32	1.19672e-29	PADI2	peptidyl arginine deiminase 2
ENSG00000170915	up	1.22765e-08	2.73663e-07	PAQR8	progestin and adipoQ receptor family member 8
ENSG00000148498	down	1.75038e-07	2.97302e-06	PARD3	par-3 family cell polarity regulator
ENSG00000178184	down	3.71456e-13	2.02159e-11	PARD6G	par-6 family cell polarity regulator gamma
ENSG00000162396	up	2.98338e-10	9.43591e-09	PARS2	prolyl-tRNA synthetase 2, mitochondrial
ENSG00000188677	down	8.48395e-06	9.47932e-05	PARVB	parvin beta
ENSG00000140479	down	2.23955e-11	8.93994e-10	PCSK6	proprotein convertase subtilisin/kexin type 6
ENSG00000102230	down	1.39908e-10	4.71293e-09	PCYT1B	phosphate cytidylyltransferase 1B, choline
ENSG00000184588	down	2.6159e-08	5.42425e-07	PDE4B	phosphodiesterase 4B
ENSG00000113448	down	7.14939e-26	2.08981e-23	PDE4D	phosphodiesterase 4D
ENSG00000138735	down	1.03309e-10	3.59361e-09	PDE5A	phosphodiesterase 5A
ENSG00000160191	up	0.000407807	0.00266427	PDE9A	phosphodiesterase 9A
ENSG00000188305	up	3.18096e-27	1.08167e-24	PEAK3	PEAK family member 3
ENSG00000187800	down	5.37386e-14	3.30137e-12	PEAR1	platelet endothelial aggregation receptor 1
ENSG00000242265	down	5.43264e-13	2.91289e-11	PEG10	paternally expressed 10
ENSG00000197329	down	0.000546669	0.00340808	PELI1	pellino E3 ubiquitin protein ligase 1
ENSG00000179094	down	1.45966e-25	3.94828e-23	PER1	period circadian regulator 1
ENSG00000166821	up	5.40318e-06	6.31754e-05	PEX11A	peroxisomal biogenesis factor 11 alpha
ENSG00000101856	down	1.439e-08	3.13826e-07	PGRMC1	progesterone receptor membrane component 1
ENSG00000010318	down	7.02592e-05	0.000597516	PHF7	PHD finger protein 7
ENSG00000139289	down	6.32201e-08	1.20351e-06	PHLDA1	pleckstrin homology like domain family A member 1
ENSG00000165462	up	1.36362e-07	2.37168e-06	PHOX2A	paired like homeobox 2A
ENSG00000145675	down	1.30116e-24	3.10276e-22	PIK3R1	phosphoinositide-3-kinase regulatory subunit 1
ENSG00000205038	down	2.2099e-12	1.05118e-10	PKHD1L1	PKHD1 like 1
ENSG00000123739	down	5.90947e-12	2.59315e-10	PLA2G12A	phospholipase A2 group XIIA
ENSG00000114805	down	2.35998e-07	3.89526e-06	PLCH1	phospholipase C eta 1
ENSG00000145632	down	2.49457e-07	4.10992e-06	PLK2	polo like kinase 2
ENSG00000152952	down	3.64772e-08	7.30471e-07	PLOD2	procollagen-lysine,2-oxoglutarate 5-dioxygenase 2
ENSG00000198753	down	1.21577e-10	4.1809e-09	PLXNB3	plexin B3
ENSG00000176903	down	6.71773e-11	2.43491e-09	PNMA1	PNMA family member 1
ENSG00000235961	up	2.07218e-39	3.75542e-36	PNMA6A	PNMA family member 6A
ENSG00000164087	up	3.02033e-06	3.81446e-05	POC1A	POC1 centriolar protein A
ENSG00000130997	down	4.35921e-05	0.000395208	POLN	DNA polymerase nu
ENSG00000161980	up	5.81696e-07	8.70375e-06	POLR3K	RNA polymerase III subunit K
ENSG00000163736	down	1.53486e-09	4.11483e-08	PPBP	pro-platelet basic protein
ENSG00000270339	up	1.15612e-12	5.85262e-11	PPIAL4H	peptidylprolyl isomerase A like 4H
ENSG00000163590	down	3.26487e-08	6.589e-07	PPM1L	protein phosphatase, Mg2+/Mn2+ dependent 1L
ENSG00000167641	down	3.17023e-07	5.07856e-06	PPP1R14A	protein phosphatase 1 regulatory inhibitor subunit 14A
ENSG00000101445	down	1.78724e-12	8.66049e-11	PPP1R16B	protein phosphatase 1 regulatory subunit 16B
ENSG00000173281	up	8.33696e-26	2.39827e-23	PPP1R3B	protein phosphatase 1 regulatory subunit 3B
ENSG00000057657	down	3.69066e-06	4.55315e-05	PRDM1	PR/SET domain 1
ENSG00000110851	down	4.73867e-07	7.24106e-06	PRDM4	PR/SET domain 4
ENSG00000188191	down	2.12052e-07	3.53869e-06	PRKAR1B	protein kinase cAMP-dependent type I regulatory subunit beta
ENSG00000005249	down	6.55947e-10	1.92047e-08	PRKAR2B	protein kinase cAMP-dependent type II regulatory subunit beta
ENSG00000184500	down	1.53446e-14	1.00757e-12	PROS1	protein S
ENSG00000184838	down	2.24763e-07	3.7302e-06	PRR16	proline rich 16
ENSG00000135378	up	8.4878e-26	2.40351e-23	PRRG4	proline rich and Gla domain 4
ENSG00000172382	down	7.79191e-08	1.44389e-06	PRSS27	serine protease 27
ENSG00000283706	down	9.35411e-21	1.48706e-18	PRSS50	serine protease 50
ENSG00000185198	up	2.96343e-11	1.15996e-09	PRSS57	serine protease 57
ENSG00000196415	up	4.08064e-06	4.97333e-05	PRTN3	proteinase 3
ENSG00000059915	up	1.91434e-07	3.2243e-06	PSD	pleckstrin and Sec7 domain containing
ENSG00000169403	up	1.79616e-23	3.7851e-21	PTAFR	platelet activating factor receptor
ENSG00000095303	down	1.39307e-11	5.67886e-10	PTGS1	prostaglandin-endoperoxide synthase 1
ENSG00000073756	up	8.75635e-18	9.01656e-16	PTGS2	prostaglandin-endoperoxide synthase 2
ENSG00000127947	down	1.1714e-07	2.06712e-06	PTPN12	protein tyrosine phosphatase non-receptor type 12
ENSG00000142949	down	4.4819e-16	3.8134e-14	PTPRF	protein tyrosine phosphatase receptor type F
ENSG00000173482	down	1.28208e-10	4.36481e-09	PTPRM	protein tyrosine phosphatase receptor type M
ENSG00000054356	down	2.98303e-14	1.91707e-12	PTPRN	protein tyrosine phosphatase receptor type N
ENSG00000163661	down	5.52479e-06	6.43896e-05	PTX3	pentraxin 3
ENSG00000168994	down	9.24293e-08	1.6751e-06	PXDC1	PX domain containing 1
ENSG00000126838	down	3.25053e-06	4.07114e-05	PZP	PZP alpha-2-macroglobulin like
ENSG00000135631	down	5.99893e-07	8.94803e-06	RAB11FIP5	RAB11 family interacting protein 5
ENSG00000105514	up	5.62329e-22	9.52438e-20	RAB3D	RAB3D, member RAS oncogene family
ENSG00000154917	down	1.80274e-09	4.74869e-08	RAB6B	RAB6B, member RAS oncogene family
ENSG00000122679	down	1.50112e-19	2.00035e-17	RAMP3	receptor activity modifying protein 3
ENSG00000163694	up	2.75174e-25	7.2275e-23	RBM47	RNA binding motif protein 47
ENSG00000139194	down	0.000590044	0.00363843	RBP5	retinol binding protein 5
ENSG00000227729	down	1.22754e-12	6.14548e-11	RD3L	RD3 like
ENSG00000178882	down	6.97992e-16	5.69807e-14	RFLNA	refilin A
ENSG00000090104	down	1.86107e-19	2.42648e-17	RGS1	regulator of G protein signaling 1
ENSG00000150681	down	7.12517e-08	1.33536e-06	RGS18	regulator of G protein signaling 18
ENSG00000182732	down	2.7224e-11	1.07725e-09	RGS6	regulator of G protein signaling 6
ENSG00000072422	down	3.04687e-12	1.44173e-10	RHOBTB1	Rho related BTB domain containing 1
ENSG00000107018	up	0.000900706	0.00521684	RLN1	relaxin 1
ENSG00000107014	up	0.00014621	0.00111429	RLN2	relaxin 2
ENSG00000169397	up	1.28217e-19	1.73409e-17	RNASE3	ribonuclease A family member 3
ENSG00000104889	up	1.91069e-06	2.5294e-05	RNASEH2A	ribonuclease H2 subunit A
ENSG00000101695	down	2.87914e-10	9.18639e-09	RNF125	ring finger protein 125
ENSG00000215277	down	1.29845e-09	3.55211e-08	RNF212B	ring finger protein 212B
ENSG00000069667	down	1.05793e-09	2.97254e-08	RORA	RAR related orphan receptor A
ENSG00000171848	down	0.000381816	0.00252174	RRM2	ribonucleotide reductase regulatory subunit M2
ENSG00000134321	up	3.37354e-13	1.85269e-11	RSAD2	radical S-adenosyl methionine domain containing 2
ENSG00000160188	down	5.59314e-06	6.50607e-05	RSPH1	radial spoke head component 1
ENSG00000169402	up	4.67495e-06	5.58866e-05	RSPH10B2	radial spoke head 10 homolog B2
ENSG00000148484	down	2.11533e-09	5.47659e-08	RSU1	Ras suppressor protein 1
ENSG00000176783	down	1.66693e-18	1.87638e-16	RUFY1	RUN and FYVE domain containing 1
ENSG00000020633	down	2.27757e-07	3.76953e-06	RUNX3	RUNX family transcription factor 3
ENSG00000125910	up	8.24619e-17	7.82438e-15	S1PR4	sphingosine-1-phosphate receptor 4
ENSG00000168061	up	5.07112e-11	1.90277e-09	SAC3D1	SAC3 domain containing 1
ENSG00000155307	down	4.81798e-08	9.41923e-07	SAMSN1	SAM domain, SH3 domain and nuclear localization signals 1
ENSG00000109929	down	2.47351e-08	5.1704e-07	SC5D	sterol-C5-desaturase
ENSG00000214279	down	1.24761e-07	2.18248e-06	SCART1	scavenger receptor family member expressed on T cells 1
ENSG00000284194	up	1.32356e-23	2.88997e-21	SCO2	synthesis of cytochrome C oxidase 2
ENSG00000284631	up	5.47112e-05	0.000481794	SCYGR4	small cysteine and glycine repeat containing 4
ENSG00000143751	down	3.24406e-07	5.17993e-06	SDE2	SDE2 telomere maintenance homolog
ENSG00000154079	up	5.65596e-05	0.000496382	SDHAF4	succinate dehydrogenase complex assembly factor 4
ENSG00000174175	down	9.37969e-13	4.80193e-11	SELP	selectin P
ENSG00000167680	up	5.34744e-37	5.38399e-34	SEMA6B	semaphorin 6B
ENSG00000108387	down	6.80172e-07	9.99737e-06	SEPTIN4	septin 4
ENSG00000168528	up	1.49097e-07	2.57587e-06	SERINC2	serine incorporator 2
ENSG00000198478	down	6.72493e-08	1.26792e-06	SH3BGRL2	SH3 domain binding glutamate rich protein like 2
ENSG00000169247	down	2.69398e-15	2.03429e-13	SH3TC2	SH3 domain and tetratricopeptide repeats 2
ENSG00000129946	up	1.46165e-12	7.17874e-11	SHC2	SHC adaptor protein 2
ENSG00000145642	up	2.23929e-05	0.000222371	SHISAL2B	shisa like 2B
ENSG00000142178	down	1.31562e-20	2.07331e-18	SIK1	salt inducible kinase 1
ENSG00000275993	down	1.12975e-33	6.39824e-31	SIK1B	salt inducible kinase 1B (putative)
ENSG00000126903	down	3.23876e-08	6.5509e-07	SLC10A3	solute carrier family 10 member 3
ENSG00000158296	up	2.25129e-07	3.73285e-06	SLC13A3	solute carrier family 13 member 3
ENSG00000165646	down	2.48696e-06	3.21249e-05	SLC18A2	solute carrier family 18 member A2
ENSG00000175003	up	5.26743e-14	3.24699e-12	SLC22A1	solute carrier family 22 member 1
ENSG00000185052	down	2.13537e-08	4.52095e-07	SLC24A3	solute carrier family 24 member 3
ENSG00000182747	down	8.18004e-28	2.9068e-25	SLC35D3	solute carrier family 35 member D3
ENSG00000158715	down	8.09825e-08	1.49303e-06	SLC45A3	solute carrier family 45 member 3
ENSG00000108576	down	1.88757e-09	4.95057e-08	SLC6A4	solute carrier family 6 member 4
ENSG00000103257	down	2.66734e-36	2.30192e-33	SLC7A5	solute carrier family 7 member 5
ENSG00000100678	down	2.87513e-11	1.12784e-09	SLC8A3	solute carrier family 8 member A3
ENSG00000170365	down	1.2247e-07	2.1507e-06	SMAD1	SMAD family member 1
ENSG00000256235	down	1.90304e-08	4.06205e-07	SMIM3	small integral membrane protein 3
ENSG00000204323	down	7.4581e-09	1.71963e-07	SMIM5	small integral membrane protein 5
ENSG00000145335	down	6.55788e-15	4.66072e-13	SNCA	synuclein alpha
ENSG00000184602	down	4.85911e-09	1.16793e-07	SNN	stannin
ENSG00000101298	down	6.05056e-07	9.00282e-06	SNPH	syntaphilin
ENSG00000162627	up	0.0143583	0.0486476	SNX7	sorting nexin 7
ENSG00000005513	up	1.69181e-17	1.68465e-15	SOX8	SRY-box transcription factor 8
ENSG00000182310	up	3.56564e-07	5.62404e-06	SPACA6	sperm acrosome associated 6
ENSG00000061656	down	1.78258e-05	0.000182004	SPAG4	sperm associated antigen 4
ENSG00000113140	down	1.26495e-12	6.28073e-11	SPARC	secreted protein acidic and cysteine rich
ENSG00000204710	down	2.11574e-17	2.07262e-15	SPDYC	speedy/RINGO cell cycle regulator family member C
ENSG00000134668	down	0.000183507	0.0013602	SPOCD1	SPOC domain containing 1
ENSG00000196542	up	0.00158503	0.00828061	SPTSSB	serine palmitoyltransferase small subunit B
ENSG00000134548	down	5.91975e-14	3.60012e-12	SPX	spexin hormone
ENSG00000197122	down	3.50677e-07	5.55535e-06	SRC	SRC proto-oncogene, non-receptor tyrosine kinase
ENSG00000184343	down	0.000255315	0.00179902	SRPK3	SRSF protein kinase 3
ENSG00000278195	up	2.12296e-13	1.20232e-11	SSTR3	somatostatin receptor 3
ENSG00000214530	up	1.44074e-34	9.67058e-32	STARD10	StAR related lipid transfer domain containing 10
ENSG00000127954	up	2.65934e-22	4.67915e-20	STEAP4	STEAP4 metalloreductase
ENSG00000243244	down	2.19993e-09	5.6713e-08	STON1	stonin 1
ENSG00000128578	down	1.18568e-05	0.000127224	STRIP2	striatin interacting protein 2
ENSG00000198829	down	6.76506e-17	6.4528e-15	SUCNR1	succinate receptor 1
ENSG00000261052	down	0.00328385	0.0150134	SULT1A3	sulfotransferase family 1A member 3
ENSG00000106868	down	2.85675e-08	5.84344e-07	SUSD1	sushi domain containing 1
ENSG00000008056	up	2.16281e-13	1.22108e-11	SYN1	synapsin I
ENSG00000182253	down	3.41573e-14	2.17205e-12	SYNM	synemin
ENSG00000161835	down	2.30891e-34	1.44291e-31	TAMALIN	trafficking regulator and scaffold protein tamalin
ENSG00000275954	up	1.36257e-06	1.87075e-05	TBC1D3F	TBC1 domain family member 3F
ENSG00000173991	up	6.93276e-08	1.30199e-06	TCAP	titin-cap
ENSG00000134827	up	8.80578e-09	1.99734e-07	TCN1	transcobalamin 1
ENSG00000180190	down	6.23539e-08	1.18826e-06	TDRP	testis development related protein
ENSG00000092850	up	8.12401e-07	1.1786e-05	TEKT2	tektin 2
ENSG00000183508	down	1.84305e-09	4.84082e-08	TENT5C	terminal nucleotidyltransferase 5C
ENSG00000160180	up	1.79918e-05	0.000183388	TFF3	trefoil factor 3
ENSG00000003436	down	2.23992e-09	5.75802e-08	TFPI	tissue factor pathway inhibitor
ENSG00000140682	down	4.02144e-13	2.17554e-11	TGFB1I1	transforming growth factor beta 1 induced transcript 1
ENSG00000069702	down	4.83526e-07	7.36381e-06	TGFBR3	transforming growth factor beta receptor 3
ENSG00000137801	down	1.05339e-14	7.20399e-13	THBS1	thrombospondin 1
ENSG00000284491	up	4.70063e-07	7.189e-06	THSD8	thrombospondin type 1 domain containing 8
ENSG00000173825	up	1.87618e-18	2.09889e-16	TIGD3	tigger transposable element derived 3
ENSG00000119139	down	5.45175e-12	2.41581e-10	TJP2	tight junction protein 2
ENSG00000137076	down	2.28578e-13	1.27855e-11	TLN1	talin 1
ENSG00000187554	down	3.04099e-10	9.58466e-09	TLR5	toll like receptor 5
ENSG00000169908	down	5.5595e-18	5.82397e-16	TM4SF1	transmembrane 4 L six family member 1
ENSG00000167608	up	3.73095e-25	9.65942e-23	TMC4	transmembrane channel like 4
ENSG00000183160	down	3.47406e-23	7.23683e-21	TMEM119	transmembrane protein 119
ENSG00000249992	down	2.56349e-08	5.33389e-07	TMEM158	transmembrane protein 158
ENSG00000152128	down	1.6413e-07	2.79823e-06	TMEM163	transmembrane protein 163
ENSG00000186889	down	1.79397e-06	2.3906e-05	TMEM17	transmembrane protein 17
ENSG00000002933	up	1.7382e-15	1.33481e-13	TMEM176A	transmembrane protein 176A
ENSG00000106565	up	4.87152e-13	2.62758e-11	TMEM176B	transmembrane protein 176B
ENSG00000278558	up	3.65153e-12	1.68818e-10	TMEM191B	transmembrane protein 191B
ENSG00000206140	up	1.13571e-06	1.58816e-05	TMEM191C	transmembrane protein 191C
ENSG00000187066	up	0.000206231	0.00149382	TMEM262	transmembrane protein 262
ENSG00000281991	up	9.21411e-10	2.61326e-08	TMEM265	transmembrane protein 265
ENSG00000281106	up	1.32129e-08	2.90957e-07	TMEM272	transmembrane protein 272
ENSG00000167874	up	3.11212e-18	3.43909e-16	TMEM88	transmembrane protein 88
ENSG00000158164	down	4.51954e-05	0.000407703	TMSB15A	thymosin beta 15A
ENSG00000154620	down	2.32832e-07	3.85001e-06	TMSB4Y	thymosin beta 4 Y-linked
ENSG00000232810	down	4.36278e-11	1.6716e-09	TNF	tumor necrosis factor
ENSG00000118503	down	5.5372e-43	2.50877e-39	TNFAIP3	TNF alpha induced protein 3
ENSG00000123610	up	3.48546e-20	5.09412e-18	TNFAIP6	TNF alpha induced protein 6
ENSG00000163154	up	1.12794e-09	3.13043e-08	TNFAIP8L2	TNF alpha induced protein 8 like 2
ENSG00000173535	up	2.51871e-35	1.90194e-32	TNFRSF10C	TNF receptor superfamily member 10c
ENSG00000121858	up	1.38425e-14	9.18927e-13	TNFSF10	TNF superfamily member 10
ENSG00000117586	down	2.07797e-08	4.40972e-07	TNFSF4	TNF superfamily member 4
ENSG00000125657	down	3.45556e-07	5.48382e-06	TNFSF9	TNF superfamily member 9
ENSG00000105048	up	1.7392e-08	3.74787e-07	TNNT1	troponin T1, slow skeletal type
ENSG00000140416	down	6.04605e-09	1.42302e-07	TPM1	tropomyosin 1
ENSG00000167460	down	3.048e-11	1.18793e-09	TPM4	tropomyosin 4
ENSG00000160218	down	8.7861e-08	1.5998e-06	TRAPPC10	trafficking protein particle complex subunit 10
ENSG00000173626	down	7.63314e-16	6.17569e-14	TRAPPC3L	trafficking protein particle complex subunit 3L
ENSG00000161911	down	3.46323e-15	2.55138e-13	TREML1	triggering receptor expressed on myeloid cells like 1
ENSG00000204613	down	7.03528e-10	2.05315e-08	TRIM10	tripartite motif containing 10
ENSG00000162722	down	1.13418e-10	3.92268e-09	TRIM58	tripartite motif containing 58
ENSG00000146054	up	5.56753e-10	1.66228e-08	TRIM7	tripartite motif containing 7
ENSG00000102804	down	5.38049e-09	1.28022e-07	TSC22D1	TSC22 domain family member 1
ENSG00000126467	up	0.0017212	0.00885672	TSKS	testis specific serine kinase substrate
ENSG00000011105	down	1.47178e-10	4.93946e-09	TSPAN9	tetraspanin 9
ENSG00000005379	down	2.54911e-07	4.19355e-06	TSPOAP1	TSPO associated protein 1
ENSG00000139908	down	1.09029e-05	0.000118248	TSSK4	testis specific serine kinase 4
ENSG00000165914	down	3.7554e-07	5.89257e-06	TTC7B	tetratricopeptide repeat domain 7B
ENSG00000243910	down	3.07489e-12	1.4512e-10	TUBA4B	tubulin alpha 4b
ENSG00000101162	down	1.27681e-11	5.25902e-10	TUBB1	tubulin beta 1 class VI
ENSG00000137267	down	2.80212e-13	1.55776e-11	TUBB2A	tubulin beta 2A class IIa
ENSG00000151239	down	5.1838e-08	1.00692e-06	TWF1	twinfilin actin binding protein 1
ENSG00000239264	down	1.77705e-09	4.70839e-08	TXNDC5	thioredoxin domain containing 5
ENSG00000160201	down	1.22433e-23	2.73933e-21	U2AF1	U2 small nuclear RNA auxiliary factor 1
ENSG00000176125	up	7.44966e-06	8.40138e-05	UFSP1	UFM1 specific peptidase 1 (inactive)
ENSG00000065060	down	1.97021e-09	5.14497e-08	UHRF1BP1	UHRF1 binding protein 1
ENSG00000148429	down	7.30298e-11	2.62603e-09	USP6NL	USP6 N-terminal like
ENSG00000035403	down	1.76271e-12	8.56451e-11	VCL	vinculin
ENSG00000150630	down	1.10351e-07	1.9684e-06	VEGFC	vascular endothelial growth factor C
ENSG00000197415	down	1.25466e-12	6.26396e-11	VEPH1	ventricular zone expressed PH domain containing 1
ENSG00000127831	down	3.59284e-13	1.96716e-11	VIL1	villin 1
ENSG00000169575	up	9.70858e-07	1.38107e-05	VPREB1	V-set pre-B cell surrogate light chain 1
ENSG00000128218	up	1.06017e-06	1.49057e-05	VPREB3	V-set pre-B cell surrogate light chain 3
ENSG00000155659	up	9.94204e-07	1.40875e-05	VSIG4	V-set and immunoglobulin domain containing 4
ENSG00000110799	down	1.52518e-09	4.09495e-08	VWF	von Willebrand factor
ENSG00000132970	down	3.44212e-15	2.54619e-13	WASF3	WASP family member 3
ENSG00000103175	up	1.10845e-26	3.46353e-24	WFDC1	WAP four-disulfide core domain 1
ENSG00000127578	up	1.59872e-08	3.45746e-07	WFIKKN1	WAP, follistatin/kazal, immunoglobulin, kunitz and netrin domain containing 1
ENSG00000095397	down	8.49968e-10	2.42582e-08	WHRN	whirlin
ENSG00000085741	down	2.58019e-09	6.54912e-08	WNT11	Wnt family member 11
ENSG00000047597	down	4.1621e-15	3.01719e-13	XK	X-linked Kx blood group
ENSG00000176105	down	1.05357e-11	4.44045e-10	YES1	YES proto-oncogene 1, Src family tyrosine kinase
ENSG00000109906	down	1.33437e-08	2.93125e-07	ZBTB16	zinc finger and BTB domain containing 16
ENSG00000169155	down	5.46731e-08	1.05746e-06	ZBTB43	zinc finger and BTB domain containing 43
ENSG00000163874	down	4.93231e-11	1.85453e-09	ZC3H12A	zinc finger CCCH-type containing 12A
ENSG00000163958	up	2.06082e-18	2.2913e-16	ZDHHC19	zinc finger DHHC-type palmitoyltransferase 19
ENSG00000066185	down	3.47611e-07	5.5116e-06	ZMYND12	zinc finger MYND-type containing 12
ENSG00000141497	down	0.00807891	0.030824	ZMYND15	zinc finger MYND-type containing 15
ENSG00000147394	down	4.07025e-10	1.25238e-08	ZNF185	zinc finger protein 185 with LIM domain
ENSG00000130844	down	1.63318e-10	5.42091e-09	ZNF331	zinc finger protein 331
ENSG00000165244	down	1.02747e-10	3.58093e-09	ZNF367	zinc finger protein 367
ENSG00000151789	down	4.0475e-07	6.29637e-06	ZNF385D	zinc finger protein 385D
ENSG00000197044	down	9.60636e-10	2.70756e-08	ZNF441	zinc finger protein 441
ENSG00000127081	down	2.65033e-08	5.48311e-07	ZNF484	zinc finger protein 484
ENSG00000177842	down	7.20073e-08	1.34813e-06	ZNF620	zinc finger protein 620
ENSG00000179195	down	1.8187e-08	3.90524e-07	ZNF664	zinc finger protein 664
ENSG00000152475	up	1.05207e-06	1.48134e-05	ZNF837	zinc finger protein 837

## Sheet: Table S4
Compound.ID	Description	fc2	logFC	p_value	FDR	data_VIP	p_diff	VIP_diff
HMDB0040723	(-)-Gossypol	0.453018	-0.343884	1.93e-08	7.38e-06	2.15406	diff	diff
HMDB0032256	(+-)-Ethyl 3-hydroxy-2-methylbutyrate	0.787717	-0.10363	0.0159818	0.0781409	1.1422	diff	diff
HMDB0241642	(13Z,16Z)-Hexacosa-13,16-dienoylcarnitine	1.27344	0.104978	0.0165289	0.0797971	1.16202	diff	diff
HMDB0242316	(1R,10R,12S,21R,22S,23R,24R)-23-(Dimethylamino)-4,8,12,22,24-pentahydroxy-10-methoxy-1,12-dimethyl-20,25-dioxahexacyclo[19.3.1.02,19.05,18.07,16.09,14]pentacosa-2,4,7(16),8,14,18-hexaene-6,17-dione	0.700067	-0.15486	2.28e-06	0.000100956	1.86994	diff	diff
HMDB0254799	(2S)-3-(1H-Indol-3-yl)-N-[[1-(4-methoxyphenyl)cyclohexyl]methyl]-2-[(4-nitrophenyl)carbamoylamino]propanamide	1.29917	0.113667	0.000474365	0.00633774	1.49183	diff	diff
HMDB0301820	(3R)-Linalyl diphosphate	0.587735	-0.230818	0.000376885	0.00528099	1.52416	diff	diff
HMDB0127704	(4-{2-[(1R,16Z,24Z,29Z)-1,18-dihydroxy-19,31-dimethoxy-15,17,21,23,30,36-hexamethyl-2,3,10,14,20-pentaoxo-11,27,37-trioxa-4-azatetracyclo[31.3.1.0驤?驤?0陌城姶?陌城姶遶㍗eptatriaconta-16,24,29-trien-12-yl]propyl}-2-methoxycyclohexyl)oxidanesulfonic acid	1.15958	0.0643018	0.0107652	0.0575311	1.42752	diff	diff
HMDB0301379	(7Z,10Z,13E)-docosa-7,10,13-trienoyl-CoA	0.892684	-0.0493022	0.0231442	0.102674	1.0283	diff	diff
HMDB0301350	(8Z,11Z)-icosa-8,11-dienoyl-CoA	1.19606	0.077753	0.00750782	0.0444664	1.33418	diff	diff
HMDB0241584	(8Z,11Z,13E,15S)-15-Hydroxyicosa-8,11,13-trienoylcarnitine	0.740905	-0.130237	0.020874	0.0955545	1.02648	diff	diff
HMDB0301347	(9Z)-icos-9-enoyl-CoA	1.13811	0.0561849	0.000188232	0.00300386	1.5412	diff	diff
HMDB0255482	1-(3,4-Dihydroxybenzoyl)-6,7-dihydroxy-3-isoquinolinecarboxylic acid	1.056	0.0236623	0.0182511	0.0855941	1.10684	diff	diff
HMDB0250649	1,2-Cyclohexanedicarboxylic acid	1.05255	0.0222412	0.0234597	0.103674	1.16211	diff	diff
HMDB0257822	1,2-Dichloroethenyl dimethyl phosphate	1.07997	0.0334133	0.0329548	0.135717	1.01395	diff	diff
HMDB0247629	1,3-Benzenedicarbonitrile, 2-[[4-[[2-(acetyloxy)ethyl]butylamino]-2-methylphenyl]azo]-5-nitro-	2.0568	0.313191	0.00357695	0.0265156	1.31755	diff	diff
HMDB0010351	11-beta-Hydroxyandrosterone-3-glucuronide	0.732175	-0.135385	3.4e-05	0.000768692	1.79321	diff	diff
HMDB0062220	13Z,16Z-docosadienoyl-CoA	0.379237	-0.421089	0.000572656	0.00731091	1.52205	diff	diff
HMDB0301345	15-hydroxyicosanoyl-CoA	1.12162	0.0498447	0.000647917	0.00783638	1.48587	diff	diff
HMDB0259661	17-Aminogeldanamycin	0.89963	-0.0459361	0.00282761	0.0222529	1.33335	diff	diff
HMDB0036856	19-Hydroxycinnzeylanol 19-glucoside	0.525401	-0.279509	5.93e-07	4.87e-05	1.95408	diff	diff
HMDB0243815	1-acyl-PAF	0.651925	-0.185802	0.0115588	0.0606442	1.151	diff	diff
HMDB0245106	2-(3,4-Dimethoxyphenyl)-3-fluoroallylamine	1.05225	0.022117	0.009641	0.0534585	1.24111	diff	diff
HMDB0302637	2,2-Dimethylhexanal	1.05693	0.0240448	0.0306161	0.12792	1.16332	diff	diff
HMDB0029630	2'',3'',6''-Trigalloyliriflophenone 3-C-glucoside	0.156032	-0.806787	1.38e-05	0.000407539	1.87113	diff	diff
HMDB0012632	20-CoA-20-oxo-leukotriene B4	1.19375	0.0769134	0.0115496	0.0606442	1.23762	diff	diff
HMDB0304091	22-hydroxydocosanoate	1.5625	0.193821	0.0451662	0.168493	1.09513	diff	diff
HMDB0302988	24(28)-Dehydromakisterone	0.246376	-0.608401	0.000815792	0.00918966	1.43306	diff	diff
HMDB0035256	24-Hydroxyglabrolide	0.397673	-0.400474	0.00130381	0.0129144	1.41932	diff	diff
HMDB0244794	2-Aminobicyclo[3.1.0]hexane-2,6-dicarboxylic acid	1.05449	0.0230426	0.0138339	0.0688102	1.24737	diff	diff
HMDB0258756	2-Cyclohexen-1-one, 3-(15-hydroxypentadecyl)-2,4,4-trimethyl-	0.697863	-0.15623	0.0140003	0.0693376	1.19221	diff	diff
HMDB0060348	2-Maleylacetate	1.06708	0.0281979	0.0111545	0.0593356	1.20593	diff	diff
HMDB0241658	2-Tiglylcarnitine	0.901679	-0.0449479	0.00132635	0.012915	1.34481	diff	diff
HMDB0038525	3-(10-Heptadecenyl)phenol	1.42676	0.154351	0.0436102	0.165453	1.16839	diff	diff
HMDB0258662	3-(5-(4-(Cyclopentyloxy)-2-hydroxybenzoyl)-2-((3-hydroxybenzo[d]isoxazol-6-yl)methoxy)phenyl)propanoic acid	0.604108	-0.218886	4.26e-05	0.000890916	1.67021	diff	diff
HMDB0246018	3,4-Dehydrochlorambucil	1.06924	0.0290757	0.00207666	0.0184967	1.40467	diff	diff
HMDB0240449	3,5-Dihydroxycinnamic acid sulfate	0.729219	-0.137142	0.0279511	0.119835	1.08934	diff	diff
HMDB0260018	3,8-Divinyl-2,7,12,18-tetramethyl-21H,22H,23H,24H-porphyrin-13,17-dipropanoic acid	0.464882	-0.332658	1.09e-09	1.25e-06	2.29177	diff	diff
HMDB0249963	3-{[(Benzo[1,3]dioxol-5-ylmethyl)-carbamoyl]-methyl}-4-(2-imidazol-1-yl-pyrimidin-4-yl)-piperazine-1-carboxylic acid methyl ester	3.89287	0.59027	0.000668986	0.00800693	1.75111	diff	diff
HMDB0060371	3-Fumarylpyruvate	1.0553	0.0233749	0.00967649	0.0534585	1.26948	diff	diff
HMDB0258120	3-Hydroxy-2-[hydroxy(phosphonooxy)phosphoryl]oxypropanoic acid	1.26493	0.102067	0.0383977	0.151612	1.08145	diff	diff
HMDB0034681	3-Hydroxy-4-butanolide	1.10816	0.0446044	0.000607791	0.00759078	1.4456	diff	diff
HMDB0035641	3-Hydroxysintaxanthin	0.788877	-0.102991	0.00143941	0.0136684	1.37604	diff	diff
HMDB0303805	3-Oxo-alpha-ionol	1.04862	0.0206196	0.0314442	0.129962	1.09724	diff	diff
HMDB0010727	3-Oxododecanoic acid	1.18507	0.0737446	0.000206196	0.00315892	1.70877	diff	diff
HMDB0254359	4-((4-(1H-Tetrazol-1-yl)phenoxy)methyl)-2-(1-(5-ethylpyrimidin-2-yl)piperidin-4-yl)thiazole	2.11774	0.325872	0.00123891	0.012589	1.44673	diff	diff
HMDB0260274	4-(2,6-Dimethylhepta-1,5-dienyl)-7,11-dimethyldodeca-6,10-dien-2-one	1.56502	0.194521	0.0126036	0.0641219	1.2967	diff	diff
HMDB0061126	4,5-Dihydro-drospirenone-3-sulfate	0.609778	-0.214828	6.15e-05	0.00119986	1.64141	diff	diff
HMDB0244391	4,7-Bis(chlorosulfophenyl)-1,10-phenanthroline-2,9-dicarboxylic acid	1.17385	0.0696132	0.0124832	0.0640321	1.2088	diff	diff
HMDB0246427	4-Fluoroestradiol	0.532912	-0.273344	0.00052967	0.0069953	1.56942	diff	diff
HMDB0303772	4-Hydroxybenzoic acid glucoside	0.295862	-0.528911	0.00652848	0.039689	1.26332	diff	diff
HMDB0038779	4'-Methylisoscutellarein 8-(2''-sulfoglucoside)	1.23242	0.0907584	0.00403572	0.0297246	1.64066	diff	diff
HMDB0062386	4ﾎｱ-carboxy-5ﾎｱ-cholesta-8-en-3ﾎｲ-ol	0.691848	-0.159989	0.00841728	0.0481167	1.48655	diff	diff
HMDB0253827	5-((2,4-Dioxo-5-thiazolidinyl)methyl)-2-methoxy-N-((4-(trifluoromethyl)phenyl)methyl)benzamide	0.336961	-0.47242	0.00634448	0.0391925	1.2696	diff	diff
HMDB0258004	6-Aminopurin-8-one	1.11446	0.0470631	0.0244218	0.106695	1.07437	diff	diff
HMDB0247065	6-Fluoropyridoxol	1.1086	0.0447756	0.0144312	0.0711648	1.11432	diff	diff
HMDB0038999	6-Gingesulfonic acid	0.355349	-0.449345	0.00621731	0.0388244	1.2714	diff	diff
HMDB0304226	6-hydroxy-2-cyclohexen-one-carboxylate	1.05619	0.0237428	0.0219143	0.0983577	1.14346	diff	diff
HMDB0060550	6-Hydroxyketamine	1.05631	0.0237927	0.0186387	0.0870564	1.09492	diff	diff
HMDB0304231	6-methylsulfinylhexyl glucosinolate	1.36605	0.135467	0.0026177	0.0214839	1.30756	diff	diff
HMDB0241911	7-(3,4-Dimethyl-5-pentylfuran-2-yl)heptanoylcarnitine	0.601994	-0.220408	2.36e-05	0.000576666	1.71984	diff	diff
HMDB0301629	7-[(1R,2R,3R,5S)-3,5-dihydroxy-2-[(3S)-3-hydroxyoctyl]cyclopentyl]heptanoyl-CoA	1.12345	0.0505537	0.000631286	0.00771647	1.50984	diff	diff
HMDB0244787	9-(Tetrahydrofuran-2-yl)-9h-purin-6-amine	1.28618	0.1093	0.0368261	0.147948	1.08663	diff	diff
HMDB0247710	Acetamide, 2-(diethylamino)-N-(2-(octyloxy)phenyl)-	0.680694	-0.167048	0.00926371	0.0519219	1.28007	diff	diff
HMDB0247943	Aclacinomycin A zwitterion	1.12415	0.0508258	0.0381408	0.151255	1.11004	diff	diff
HMDB0040387	Acrimarine I	1.29045	0.11074	0.0205476	0.0944367	1.00874	diff	diff
HMDB0248020	Adomeglivant	1.09318	0.0386914	0.000156673	0.00268714	1.57012	diff	diff
HMDB0060808	Alpha-Hydroxy-tamoxifen-O-glucuronide	0.824131	-0.0840036	0.000369581	0.00524909	1.51908	diff	diff
HMDB0035972	Ambonic acid	0.497153	-0.30351	8.67e-05	0.00163396	1.75513	diff	diff
HMDB0248359	AMPHOTERICIN B METHYL ESTER	1.10348	0.0427645	0.00142151	0.0136684	1.4063	diff	diff
HMDB0036415	Anabsinthin	0.141296	-0.849869	0.0106994	0.0574469	1.09797	diff	diff
HMDB0038116	Ananasic acid	0.715305	-0.145509	0.0220855	0.0987402	1.11292	diff	diff
HMDB0248512	apicidin	0.823962	-0.0840927	3.72e-05	0.00082283	1.70413	diff	diff
HMDB0304265	arabidiol	4.08577	0.611274	0.00174563	0.0164049	1.82863	diff	diff
HMDB0248588	Argipressin (4-9)	2.99949	0.477047	0.00867594	0.0491067	1.80928	diff	diff
HMDB0035432	Assamsaponin A	0.683867	-0.165028	0.0103467	0.0563259	1.19949	diff	diff
HMDB0248672	Astacin	1.62139	0.209888	0.0171172	0.0822912	1.13752	diff	diff
HMDB0248841	Bacopaside I	0.493249	-0.306934	1.08e-06	6.79e-05	1.92439	diff	diff
HMDB0248884	Batyl alcohol	2.02815	0.3071	6.16e-05	0.00119986	2.12246	diff	diff
HMDB0249107	Beta-Casomorphin-5	1.09701	0.0402095	0.00223213	0.0192936	1.3298	diff	diff
HMDB0034816	Betavulgaroside VIII	0.440158	-0.356391	1.63e-06	7.51e-05	1.9857	diff	diff
HMDB0249336	Boceprevir	0.808759	-0.0921807	1.61e-05	0.000449825	1.75352	diff	diff
HMDB0249343	Bombesin nonapeptide	1.04723	0.0200437	0.0495177	0.181776	1.11877	diff	diff
HMDB0037511	Butyl oleate sulfate	0.798223	-0.0978758	4.22e-06	0.000147033	1.83827	diff	diff
HMDB0031891	Capsianoside III	0.220033	-0.657513	1.35e-07	2.5e-05	2.17045	diff	diff
HMDB0249707	Caudatin	0.254064	-0.595056	0.000965865	0.0103718	1.41181	diff	diff
HMDB0293418	CDP-DG(18:1(12Z)-2OH(9,10)/i-13:0)	0.590146	-0.22904	0.00263888	0.0215041	1.34846	diff	diff
HMDB0294041	CDP-DG(18:1(12Z)-2OH(9,10)/i-19:0)	0.420856	-0.375866	0.00118548	0.0121617	1.5053	diff	diff
HMDB0293438	CDP-DG(20:4(8Z,11Z,14Z,17Z)-2OH(5S,6R)/i-13:0)	1.1184	0.0485959	0.000909425	0.00995171	1.46595	diff	diff
HMDB0293637	CDP-DG(20:5(6E,8Z,11Z,14Z,17Z)-OH(5)/i-15:0)	1.1086	0.0447732	0.000929595	0.0100765	1.47118	diff	diff
HMDB0293537	CDP-DG(20:5(7Z,9Z,11E,13E,17Z)-3OH(5,6,15)/i-14:0)	1.1304	0.0532315	0.000203423	0.00315856	1.57421	diff	diff
HMDB0116020	CDP-DG(22:5(7Z,10Z,13Z,16Z,19Z)/16:0)	0.562054	-0.250222	9.77e-05	0.00181025	1.5963	diff	diff
HMDB0293655	CDP-DG(22:6(4Z,7Z,11E,13Z,15E,19Z)-2OH(10S,17)/i-15:0)	0.475048	-0.323263	3.4e-06	0.000127323	1.86165	diff	diff
HMDB0116283	CDP-DG(i-19:0/i-12:0)	1.10609	0.0437896	0.0210235	0.095857	1.08636	diff	diff
HMDB0293501	CDP-DG(LTE4/i-14:0)	0.564578	-0.248276	0.0048289	0.033224	1.24416	diff	diff
HMDB0293913	CDP-DG(PGF2alpha/i-18:0)	0.406733	-0.390691	3.84e-05	0.000833448	1.79035	diff	diff
HMDB0290900	CDP-DG(PGJ2/16:1(9Z))	0.495774	-0.304716	3.44e-06	0.000127323	1.85421	diff	diff
HMDB0292252	CDP-DG(PGJ2/20:4(8Z,11Z,14Z,17Z))	0.832165	-0.0797906	0.00197137	0.0178354	1.35094	diff	diff
HMDB0029341	Ceanothine D	0.792604	-0.100944	5.83e-06	0.000191416	1.81477	diff	diff
HMDB0290124	Cer(d20:1/18:1(12Z)-2OH(9,10))	1.14288	0.0580022	0.0450456	0.168493	1.1237	diff	diff
HMDB0290186	Cer(t18:0/20:4(8Z,11Z,14Z,17Z)-2OH(5S,6R))	1.12179	0.0499134	0.0030563	0.0234112	1.34334	diff	diff
HMDB0031138	Chinenoside IV	0.677551	-0.169058	0.00059834	0.00755487	1.47995	diff	diff
HMDB0031333	Chloropentafluoroethane	1.08875	0.0369272	0.00574196	0.0364503	1.28486	diff	diff
HMDB0242378	Cholylasparagine	0.7478	-0.126214	0.00492054	0.033653	1.23778	diff	diff
HMDB0250195	Cholyl-lysyl-fluorescein	1.14091	0.0572508	0.0363679	0.147656	1.01987	diff	diff
HMDB0031621	Cinnamylideneacetone	1.06473	0.0272391	0.0130968	0.066001	1.1899	diff	diff
HMDB0117307	CL(8:0/8:0/18:2(9Z,11Z)/18:2(9Z,11Z))	0.302891	-0.518714	1.45e-05	0.000417773	1.84219	diff	diff
HMDB0033207	Coagulin R 3-glucoside	0.763284	-0.117314	0.0267354	0.115921	1.14347	diff	diff
HMDB0250493	Coumarin 6	1.28126	0.107636	0.000743219	0.00853958	1.4357	diff	diff
HMDB0250530	Creatinine hippurate	1.04566	0.01939	0.0424309	0.163778	1.10788	diff	diff
HMDB0250573	CTOP	0.745458	-0.127577	3.24e-05	0.000759203	1.703	diff	diff
HMDB0301890	Cyanidin 3-[6''-(4-glucosyl-p-coumaryl)sophoroside] 5-glucoside	0.395131	-0.403259	0.000470518	0.00633774	1.55521	diff	diff
HMDB0303370	Cyclosquamosin E	1.11263	0.0463515	0.00196271	0.0178354	1.42897	diff	diff
HMDB0250716	Cystone A	0.661708	-0.179333	3.41e-05	0.000768692	1.69461	diff	diff
HMDB0041453	D8'-Merulinic acid C	2.5595	0.408154	0.00967744	0.0534585	1.22238	diff	diff
HMDB0250860	Dapitant	1.19673	0.077998	0.00764059	0.044791	1.18919	diff	diff
HMDB0040882	Deltoside	0.762216	-0.117922	0.00185225	0.0170259	1.32345	diff	diff
HMDB0060236	Deoxycholoyl-CoA	0.440766	-0.355792	0.00239061	0.0200407	1.38435	diff	diff
HMDB0006354	Deoxythymidine diphosphate-L-rhamnose	1.14422	0.0585111	0.0066107	0.0399774	1.58293	diff	diff
HMDB0296902	DG(20:4(5Z,7E,11Z,14Z)-OH(9)/0:0/2:0)	1.06605	0.027776	0.010411	0.0563259	1.10082	diff	diff
HMDB0056342	DG(22:2n6/0:0/22:2n6)	1.08644	0.0360054	0.00332294	0.0251483	1.33968	diff	diff
HMDB0056116	DG(24:0/0:0/20:1n9)	1.07772	0.0325046	0.00878714	0.0494923	1.20721	diff	diff
HMDB0056274	DG(24:1n9/0:0/22:4n6)	1.29433	0.112046	1.98e-05	0.000504656	1.79902	diff	diff
HMDB0056280	DG(24:1n9/0:0/22:5n3)	1.09571	0.0396944	0.00291479	0.022629	1.34302	diff	diff
HMDB0094639	DG(a-25:0/0:0/i-24:0)	0.826788	-0.0826058	0.0309566	0.12857	1.01889	diff	diff
HMDB0093022	DG(i-12:0/0:0/8:0)	4.93542	0.693324	0.00740037	0.0440571	1.5288	diff	diff
HMDB0001433	Diadenosine heptaphosphate	0.477348	-0.321165	0.000255488	0.00381242	1.57296	diff	diff
HMDB0036935	Dimethyl 2-galloylgalactarate	1.21584	0.0848776	0.00105963	0.0109846	1.54129	diff	diff
HMDB0015089	Dirithromycin	1.09317	0.038687	0.00449194	0.0318595	1.29752	diff	diff
HMDB0251554	Docetaxol	1.17703	0.0707865	0.0236152	0.103961	1.18892	diff	diff
HMDB0250786	D-Phe-Cys-Tyr-D-Trp-Orn-Thr-Pen-Thr-NH(2)	0.59351	-0.226572	0.0027507	0.0219483	1.25922	diff	diff
HMDB0251617	Dracorhodin	1.08294	0.0346029	0.00287258	0.0224531	1.30115	diff	diff
HMDB0251651	Dykddddk peptide	0.539721	-0.267831	4.9e-05	0.00100491	1.65868	diff	diff
HMDB0251691	Echinomycin	0.40579	-0.391698	1.52e-07	2.5e-05	2.03956	diff	diff
HMDB0251807	Enecadin	0.703822	-0.152537	0.0117131	0.0611741	1.11591	diff	diff
HMDB0251826	ent-Lamivudine	1.06046	0.0254928	0.0049997	0.0339921	1.32852	diff	diff
HMDB0240507	Epicatechin 3-sulfate	1.05878	0.0248038	0.00564644	0.0363435	1.24449	diff	diff
HMDB0041070	erythro-6,8-Tricosanediol	1.70381	0.23142	1.92e-07	2.76e-05	2.34866	diff	diff
HMDB0040275	Ethyl aconitate	1.06242	0.0262944	0.00620675	0.0388244	1.31628	diff	diff
HMDB0112178	FAHFA(16:0/6-O-16:0)	1.56271	0.19388	0.00772588	0.0450611	1.30305	diff	diff
HMDB0112179	FAHFA(18:0/6-O-16:0)	1.57855	0.198259	0.00302005	0.0232889	1.43204	diff	diff
HMDB0060951	fluorobenzoylpropionic acid	1.07658	0.0320459	0.000411031	0.00562232	1.54636	diff	diff
HMDB0014761	Fluphenazine	0.610696	-0.214175	0.004648	0.0325643	1.2233	diff	diff
HMDB0252431	Food orange 7	0.786191	-0.104472	0.000365908	0.00524909	1.49468	diff	diff
HMDB0252462	Fosbretabulin	1.38881	0.142642	0.000569523	0.00731091	1.49102	diff	diff
HMDB0249909	Galactocerebroside	0.823676	-0.0842435	1.68e-05	0.000459756	1.74963	diff	diff
HMDB0252687	Gentamicin B	0.717695	-0.14406	3.27e-07	4.18e-05	2.00287	diff	diff
HMDB0039270	Guavin D	0.587432	-0.231042	0.000403517	0.00558604	1.5264	diff	diff
HMDB0038760	Herierin III	1.05836	0.0246348	0.0126123	0.0641219	1.23745	diff	diff
HMDB0031788	Hexakis(2-methyl-2-phenylpropyl)distannoxane	0.445412	-0.351238	9.97e-05	0.00181744	1.63134	diff	diff
HMDB0040658	Hoduloside VI	0.643993	-0.191119	0.0215467	0.0974693	1.13634	diff	diff
HMDB0253647	Isoindolin-1-one	1.07607	0.0318388	0.015254	0.074901	1.07608	diff	diff
HMDB0260339	ITX-5061 free base	1.06748	0.028358	0.00557405	0.0363123	1.20939	diff	diff
HMDB0062482	IV2Fuc-nLc4Cer	0.668587	-0.174842	0.000370041	0.00524909	1.49749	diff	diff
HMDB0015593	Ixabepilone	0.279011	-0.554378	5.21e-05	0.00105011	1.78942	diff	diff
HMDB0029265	Kaempferol 3-O-sinapoyl-caffeoyl-sophoroside 7-O-glucoside	1.12218	0.0500609	0.00124904	0.012589	1.48285	diff	diff
HMDB0005776	Kentsin	0.598986	-0.222583	0.0277256	0.119314	1.1636	diff	diff
HMDB0258719	L-Alaninamide,N-[2-[2-(hydroxyamino)-2-oxoethyl]-4-methyl-1-oxopentyl]-3-(2-naphthalenyl)-L-alanyl-N-(2-aminoethyl)-	0.599831	-0.221971	4.2e-07	4.39e-05	1.99059	diff	diff
HMDB0038385	Lentinic acid	0.575924	-0.239635	5.12e-07	4.56e-05	1.9731	diff	diff
HMDB0061700	LysoPC(0:0/18:2(9Z,12Z))	0.744579	-0.128089	9.62e-07	6.79e-05	1.93938	diff	diff
HMDB0254292	Macrolactin-A	0.366475	-0.435955	0.00806077	0.0465418	1.34708	diff	diff
HMDB0040122	Madecassoside	0.548539	-0.260792	1.89e-08	7.38e-06	2.13997	diff	diff
HMDB0041467	Melilotoside D	0.390555	-0.408318	0.0128994	0.0652927	1.12441	diff	diff
HMDB0254677	Metkephamid	1.1794	0.0716617	0.00218151	0.019134	1.33179	diff	diff
HMDB0302785	MFA	0.379179	-0.421156	0.00088985	0.00983113	1.46571	diff	diff
HMDB0072874	MG(0:0/10:0/0:0)	0.609859	-0.214771	0.00022662	0.00342613	1.65139	diff	diff
HMDB0011683	Molybdopterin precursor Z	1.04289	0.0182394	0.0375528	0.150057	1.13032	diff	diff
HMDB0254916	Mpomeovt	0.80973	-0.0916597	0.000162694	0.00274906	1.58206	diff	diff
HMDB0259626	N-(3-(3-Hydroxy-4-methoxyphenyl)propyl)-L-alpha-aspartyl-L-phenylalanine	0.315157	-0.501474	9.74e-08	2.24e-05	2.16434	diff	diff
HMDB0258951	N-[(2Z)-2-Methoxyiminopropyl]-7H-purin-6-amine	1.11793	0.0484147	0.00577639	0.0364674	1.22925	diff	diff
HMDB0039409	N-[[3-(b-D-Glucopyranosyloxy)-2,3-dihydro-2-oxo-1H-indol-3-yl]acetyl]aspartic acid	0.769459	-0.113814	0.000980266	0.0104289	1.62189	diff	diff
HMDB0252897	N-{4-[(3,5-Difluorophenyl)sulfonyl]benzyl}imidazo[1,2-A]pyridine-6-Carboxamide	0.457349	-0.339752	2.78e-06	0.00011411	1.87184	diff	diff
HMDB0255424	Nafoxidine	1.61046	0.20695	0.000106625	0.0018848	1.67202	diff	diff
HMDB0255447	Naphthalen-1-yloxy-oxido-oxophosphanium	1.33279	0.124762	0.0199836	0.0925854	1.20188	diff	diff
HMDB0241991	N-Arachidonoyl Asparagine	0.851477	-0.069827	0.00543148	0.0358665	1.33825	diff	diff
HMDB0242000	N-Arachidonoyl Methionine	0.463407	-0.334037	0.000170838	0.00284482	1.56861	diff	diff
HMDB0255104	N-Choloylglycine	0.583222	-0.234166	0.0104416	0.0563259	1.11043	diff	diff
HMDB0242066	N-Eicosapentaenoyl Asparagine	0.801755	-0.0959582	3.71e-06	0.000133108	1.86353	diff	diff
HMDB0244755	N-Ethyl-1,1,2,2,3,3,4,4,5,5,6,6,7,7,8,8,8-heptadecafluoro-N-(2-hydroxyethyl)octane-1-sulfonamide	1.33161	0.124376	0.0357267	0.146085	1.04818	diff	diff
HMDB0252432	N-Formyl-met-leu-phe-lys	1.09445	0.0391968	0.0479764	0.17725	1.3296	diff	diff
HMDB0249517	N-Hexanoylsphingosine	1.38217	0.140563	0.0180174	0.0849741	1.11356	diff	diff
HMDB0255956	Olmesartan medoxomil	0.918879	-0.0367418	0.0071767	0.043001	1.23357	diff	diff
HMDB0266232	PA(18:1(9Z)-O(12,13)/22:6(4Z,7Z,10Z,13Z,16Z,19Z))	0.807069	-0.0930894	0.00979454	0.0535901	1.16618	diff	diff
HMDB0267898	PA(20:5(6E,8Z,11Z,14Z,17Z)-OH(5)/i-17:0)	1.13171	0.0537353	0.0202352	0.0933743	1.25629	diff	diff
HMDB0114771	PA(8:0/8:0)	0.380216	-0.41997	0.0428166	0.164536	1.11572	diff	diff
HMDB0115688	PA(8:0/i-15:0)	0.737613	-0.132172	0.0165028	0.0797971	1.15459	diff	diff
HMDB0266520	PA(LTE4/2:0)	0.840032	-0.0757039	0.00017638	0.00289515	1.57582	diff	diff
HMDB0265793	PA(LTE4/22:2(13Z,16Z))	1.09185	0.0381634	0.00425592	0.0309	1.3305	diff	diff
HMDB0256139	Pasireotide	0.637822	-0.1953	0.000194371	0.00305934	1.54427	diff	diff
HMDB0289584	PC(18:1(12Z)-2OH(9,10)/P-18:0)	1.09205	0.0382425	0.00175613	0.0164049	1.39562	diff	diff
HMDB0288030	PC(18:1(9Z)-O(12,13)/22:2(13Z,16Z))	1.0627	0.0264094	0.0172269	0.0824739	1.21471	diff	diff
HMDB0288165	PC(18:3(9,11,15)-OH(13)/22:3(10Z,13Z,16Z))	1.0787	0.0328999	0.00549474	0.0360769	1.28381	diff	diff
HMDB0289572	PC(20:3(8Z,11Z,14Z)-2OH(5,6)/P-18:0)	1.09905	0.0410191	0.00180136	0.0166916	1.39678	diff	diff
HMDB0288407	PC(20:4(5E,8Z,12Z,14Z)-OH(11R)/22:5(7Z,10Z,13Z,16Z,19Z))	1.09949	0.0411916	0.00278419	0.0220623	1.31989	diff	diff
HMDB0013444	PC(O-20:1(11Z)/20:4(8Z,11Z,14Z,17Z))	1.10273	0.0424687	0.00223329	0.0192936	1.35899	diff	diff
HMDB0287650	PC(PGD1/20:4(8Z,11Z,14Z,17Z))	1.09585	0.0397514	0.00332685	0.0251483	1.33249	diff	diff
HMDB0284637	PE(18:3(9,11,15)-OH(13)/24:1(15Z))	1.05739	0.0242371	0.0187512	0.0872271	1.13669	diff	diff
HMDB0284463	PE(20:4(5E,8Z,12Z,14Z)-OH(11R)/24:0)	1.08612	0.0358772	0.00268468	0.0217232	1.36541	diff	diff
HMDB0284925	PE(20:5(6E,8Z,11Z,14Z,17Z)-OH(5)/DiMe(13,5))	1.09855	0.0408202	0.00271284	0.0217976	1.36338	diff	diff
HMDB0009753	PE(24:1(15Z)/18:2(9Z,12Z))	1.11352	0.0466994	0.00415978	0.0304432	1.29262	diff	diff
HMDB0260615	PE(5-iso PGF2VI/14:0)	1.08347	0.0348169	0.0282959	0.120675	1.21591	diff	diff
HMDB0011388	PE(P-18:0/22:0)	1.09613	0.0398639	0.00240698	0.0200407	1.39633	diff	diff
HMDB0250835	Peanut oil, hydrogenated	0.290779	-0.536437	0.0177664	0.084611	1.03764	diff	diff
HMDB0302000	Pelargonidin 3-O-[2-O-(6-(E)-feruloyl-beta-D-glucopyranosyl)-6-O-(E)-p-coumaroyl-beta-D-glucopyranoside] 5-O-(beta-D-glucopyranoside)	0.521357	-0.282865	1.29e-06	6.79e-05	2.01855	diff	diff
HMDB0113251	PE-NMe(18:4(6Z,9Z,12Z,15Z)/14:1(9Z))	1.1247	0.0510371	0.0283571	0.120675	1.15971	diff	diff
HMDB0113668	PE-NMe(22:5(7Z,10Z,13Z,16Z,19Z)/22:4(7Z,10Z,13Z,16Z))	1.09545	0.039593	0.00433248	0.0309194	1.32527	diff	diff
HMDB0113739	PE-NMe(24:1(15Z)/18:4(6Z,9Z,12Z,15Z))	1.08892	0.0369959	0.00428067	0.0309	1.36191	diff	diff
HMDB0116720	PE-NMe2(22:5(7Z,10Z,13Z,16Z,19Z)/20:3(8Z,11Z,14Z))	1.08445	0.0352088	0.00453513	0.0319685	1.30666	diff	diff
HMDB0269214	PG(LTE4/18:2(9Z,12Z))	1.09337	0.0387673	0.0055938	0.0363123	1.28962	diff	diff
HMDB0271603	PG(LTE4/i-17:0)	1.11027	0.0454301	0.000847396	0.009453	1.45003	diff	diff
HMDB0271873	PG(PGF1alpha/i-19:0)	1.09597	0.0397998	0.00239119	0.0200407	1.35704	diff	diff
HMDB0276025	PGP(20:3(6,8,11)-OH(5)/i-24:0)	0.454904	-0.34208	0.000721183	0.0084555	1.47581	diff	diff
HMDB0274185	PGP(20:4(5Z,7E,11Z,14Z)-OH(9)/22:6(4Z,7Z,10Z,13Z,16Z,19Z))	1.10038	0.0415424	0.0023305	0.0198351	1.35404	diff	diff
HMDB0274247	PGP(22:6(4Z,7Z,11E,13Z,15E,19Z)-2OH(10S,17)/22:6(4Z,7Z,10Z,13Z,16Z,19Z))	0.615937	-0.210464	6.39e-06	0.000203802	1.81449	diff	diff
HMDB0274103	PGP(5-iso PGF2VI/22:5(7Z,10Z,13Z,16Z,19Z))	1.10414	0.0430244	0.00129194	0.0129082	1.42508	diff	diff
HMDB0273158	PGP(LTE4/18:3(9Z,12Z,15Z))	1.12476	0.0510616	0.000631217	0.00771647	1.49451	diff	diff
HMDB0275235	PGP(LTE4/i-16:0)	1.10823	0.0446314	0.00143453	0.0136684	1.4168	diff	diff
HMDB0275401	PGP(PGF1alpha/i-17:0)	0.480672	-0.318151	1.3e-06	6.79e-05	1.90792	diff	diff
HMDB0274091	PGP(PGJ2/22:5(7Z,10Z,13Z,16Z,19Z))	0.347253	-0.459353	1.02e-06	6.79e-05	1.91912	diff	diff
HMDB0275550	PGP(TXB2/i-19:0)	0.710026	-0.148726	0.000156691	0.00268714	1.61726	diff	diff
HMDB0011687	Phenylbutyrylglutamine	0.2956	-0.529296	1.47e-06	7.33e-05	1.98301	diff	diff
HMDB0276583	PI(LTE4/18:1(9Z))	0.661817	-0.179262	2.53e-05	0.000604676	1.71571	diff	diff
HMDB0276435	PI(PGD1/18:0)	0.493938	-0.306328	3.39e-08	9.75e-06	2.12971	diff	diff
HMDB0277266	PI(PGD1/20:2(11Z,14Z))	0.732217	-0.13536	0.0251819	0.109599	1.2484	diff	diff
HMDB0277204	PI(PGJ2/20:2(11Z,14Z))	0.390063	-0.408865	1.29e-06	6.79e-05	2.03614	diff	diff
HMDB0278040	PI(TXB2/22:4(7Z,10Z,13Z,16Z))	0.750572	-0.124608	0.0118361	0.0615368	1.30792	diff	diff
HMDB0278769	PIP(18:0/20:3(8Z,11Z,14Z)-2OH(5,6))	0.497135	-0.303525	1.29e-06	6.79e-05	1.91954	diff	diff
HMDB0279092	PIP(18:1(12Z)-2OH(9,10)/18:1(9Z))	0.443005	-0.353591	0.006318	0.0391925	1.32954	diff	diff
HMDB0279611	PIP(18:1(12Z)-2OH(9,10)/20:1(11Z))	0.812203	-0.0903355	0.0419051	0.162665	1.25182	diff	diff
HMDB0279923	PIP(18:1(12Z)-2OH(9,10)/20:3(8Z,11Z,14Z))	0.764381	-0.11669	6.8e-05	0.00130212	1.65814	diff	diff
HMDB0280131	PIP(18:1(12Z)-2OH(9,10)/20:4(8Z,11Z,14Z,17Z))	0.605064	-0.218199	9.14e-07	6.79e-05	1.92858	diff	diff
HMDB0280342	PIP(18:1(9Z)-O(12,13)/22:3(10Z,13Z,16Z))	0.748715	-0.125684	1.37e-05	0.000407539	1.74916	diff	diff
HMDB0009995	PIP(18:3(6Z,9Z,12Z)/18:1(9Z))	0.703456	-0.152763	0.012194	0.0628293	1.34211	diff	diff
HMDB0280382	PIP(20:3(6,8,11)-OH(5)/22:3(10Z,13Z,16Z))	0.72102	-0.142052	0.0461183	0.171488	1.18514	diff	diff
HMDB0279597	PIP(20:4(7E,9E,11Z,13E)-3OH(5S,6R,15S)/20:1(11Z))	0.42191	-0.37478	5.16e-06	0.000174242	1.828	diff	diff
HMDB0280254	PIP(20:4(8Z,11Z,14Z,17Z)-2OH(5S,6R)/22:2(13Z,16Z))	0.452326	-0.344548	0.018045	0.0849741	1.13454	diff	diff
HMDB0278554	PIP(LTE4/16:1(9Z))	1.33069	0.124078	0.00430288	0.0309	1.2713	diff	diff
HMDB0280206	PIP(PGD2/22:2(13Z,16Z))	0.68182	-0.16633	0.00355631	0.0265156	1.26455	diff	diff
HMDB0278760	PIP(PGJ2/18:0)	0.58578	-0.232265	5.16e-07	4.56e-05	1.96201	diff	diff
HMDB0279589	PIP(PGJ2/20:1(11Z))	0.827472	-0.0822468	0.00763952	0.044791	1.23149	diff	diff
HMDB0280316	PIP(PGJ2/22:3(10Z,13Z,16Z))	0.590489	-0.228789	0.00519599	0.0351	1.43295	diff	diff
HMDB0010115	PIP2(20:1(11Z)/16:0)	0.563486	-0.249117	2.48e-06	0.000105651	1.87717	diff	diff
HMDB0010146	PIP2(22:5(7Z,10Z,13Z,16Z,19Z)/16:0)	0.847521	-0.0718495	0.0285298	0.120962	1.08247	diff	diff
HMDB0010151	PIP3(18:0/16:1(9Z))	0.49383	-0.306422	0.00227807	0.0195336	1.32884	diff	diff
HMDB0303271	Polyglycerol esters of fatty acids	1.55565	0.191911	0.00782156	0.0453888	1.34539	diff	diff
HMDB0000241	Protoporphyrin IX	0.825658	-0.0831999	0.00204349	0.0183435	1.29661	diff	diff
HMDB0112320	PS(15:0/14:0)	1.12321	0.0504599	0.0161931	0.0788385	1.21757	diff	diff
HMDB0282961	PS(22:6(4Z,7Z,11E,13Z,15E,19Z)-2OH(10S,17)/22:0)	1.0709	0.0297502	0.0083445	0.0479391	1.285	diff	diff
HMDB0283273	PS(22:6(4Z,7Z,11E,13Z,15E,19Z)-2OH(10S,17)/22:4(7Z,10Z,13Z,16Z))	1.0964	0.0399691	0.00344692	0.0258857	1.34153	diff	diff
HMDB0112914	PS(24:1(15Z)/16:1(9Z))	1.0661	0.0277967	0.00475759	0.0329305	1.26698	diff	diff
HMDB0282808	PS(LTE4/20:5(5Z,8Z,11Z,14Z,17Z))	0.769004	-0.114071	0.0178206	0.084611	1.10736	diff	diff
HMDB0283015	PS(LTE4/22:1(13Z))	0.597071	-0.223974	4e-07	4.39e-05	1.97604	diff	diff
HMDB0282292	PS(TXB2/20:2(11Z,14Z))	1.05762	0.0243289	0.030317	0.127132	1.05004	diff	diff
HMDB0256937	Pyoverdin G4R	0.735352	-0.133505	0.000187267	0.00300386	1.53977	diff	diff
HMDB0257481	Sapacitabine	0.806175	-0.0935705	0.0447622	0.168077	1.062	diff	diff
HMDB0034583	Secaloside C	1.13515	0.0550532	0.000720369	0.0084555	1.50868	diff	diff
HMDB0242663	selamectin	0.667077	-0.175824	2.06e-05	0.000515234	1.74712	diff	diff
HMDB0302627	Sitosterol 3-O-(6'-O-stearyl-beta-D-glucoside)	0.338033	-0.471041	3.25e-06	0.000127323	1.95683	diff	diff
HMDB0290525	SM(d18:1/20:3(8Z,11Z,14Z)-2OH(5,6))	1.08672	0.0361157	0.00538422	0.0357599	1.30603	diff	diff
HMDB0290521	SM(d18:1/LTE4)	1.10343	0.0427459	0.0297493	0.125669	1.10293	diff	diff
HMDB0290637	SM(d19:0/18:1(9Z)-O(12,13))	1.10177	0.0420913	0.0114832	0.0606442	1.12578	diff	diff
HMDB0290643	SM(d19:0/20:5(7Z,9Z,11E,13E,17Z)-3OH(5,6,15))	1.07654	0.0320293	0.0131627	0.0660435	1.27474	diff	diff
HMDB0029887	Sorbitan palmitate	0.274625	-0.56126	0.0276139	0.11928	1.08622	diff	diff
HMDB0029888	Sorbitan stearate	1.93187	0.285978	0.00132545	0.012915	1.48348	diff	diff
HMDB0302655	Soyasaponin beta-A	0.508064	-0.294082	1.61e-06	7.51e-05	1.89146	diff	diff
HMDB0258547	Succinylaminoimidazole carboxamide	0.322222	-0.491845	0.00106117	0.0109846	1.47864	diff	diff
HMDB0240295	Succinylaminoimidazole carboxamide riboside	1.62986	0.212152	1.88e-05	0.000499728	1.99875	diff	diff
HMDB0002498	Taurochenodeoxycholate-7-sulfate	1.0719	0.0301542	0.00978297	0.0535901	1.14179	diff	diff
HMDB0258943	Tezacitabine	1.05732	0.0242061	0.00571836	0.0364503	1.31585	diff	diff
HMDB0047770	TG(14:1(9Z)/16:0/14:1(9Z))	1.08078	0.0337366	0.00471817	0.0328556	1.32806	diff	diff
HMDB0109530	TG(18:0/a-25:0/i-22:0)[rac]	0.619064	-0.208265	0.00522376	0.0351	1.36309	diff	diff
HMDB0052425	TG(18:2(9Z,12Z)/15:0/O-18:0)	1.82913	0.262245	0.0424769	0.163778	1.02907	diff	diff
HMDB0055189	TG(18:3(9Z,12Z,15Z)/22:0/O-18:0)	0.287263	-0.541721	0.00102222	0.0107755	1.47921	diff	diff
HMDB0055395	TG(18:4(6Z,9Z,12Z,15Z)/24:0/20:5(5Z,8Z,11Z,14Z,17Z))	0.487738	-0.311813	0.00010485	0.00188239	1.66219	diff	diff
HMDB0050357	TG(20:1(11Z)/18:0/20:1(11Z))	0.294351	-0.531135	0.000799998	0.00910096	1.48719	diff	diff
HMDB0054451	TG(22:2(13Z,16Z)/20:1(11Z)/22:2(13Z,16Z))	1.22384	0.087724	0.0121128	0.062692	1.22236	diff	diff
HMDB0054401	TG(22:2(13Z,16Z)/24:0/22:2(13Z,16Z))	0.672757	-0.172142	0.00647542	0.0395758	1.2041	diff	diff
HMDB0055809	TG(22:5(7Z,10Z,13Z,16Z,19Z)/15:0/O-18:0)	1.06864	0.0288302	0.0211612	0.0961035	1.19504	diff	diff
HMDB0047036	TG(24:0/15:0/22:1(13Z))	1.08511	0.0354723	0.0218423	0.0983577	1.13355	diff	diff
HMDB0047269	TG(24:0/20:1(11Z)/24:0)	0.464098	-0.33339	4.11e-05	0.000874995	1.7918	diff	diff
HMDB0259065	Tiacumicin C	0.487179	-0.312311	1.91e-05	0.000499728	1.77307	diff	diff
HMDB0259073	Tiazofurin adenine dinucleotide	1.45104	0.161681	0.000348814	0.00513829	1.79428	diff	diff
HMDB0014700	Tigecycline	1.13759	0.0559853	0.00856154	0.048699	1.30909	diff	diff
HMDB0034263	Triethyl citrate	1.12799	0.052304	0.000539694	0.00704668	1.54986	diff	diff
HMDB0004879	Trihexosylceramide (d18:1/16:0)	1.83524	0.263692	0.00640064	0.039328	1.20811	diff	diff
HMDB0259278	Tris(2-ethylhexyl) phosphate	0.851826	-0.0696493	0.0134002	0.0669429	1.09333	diff	diff
HMDB0259293	TROGLITAZONE GLUCURONIDE	0.656451	-0.182798	0.000741503	0.00853958	1.4213	diff	diff
HMDB0035341	TR-Saponin A	0.69452	-0.158316	0.00213998	0.0189141	1.44086	diff	diff
HMDB0304527	UDP-alpha-D-galactose	1.13655	0.05559	0.0052918	0.0353504	1.53456	diff	diff
HMDB0259816	Vinfosiltine	1.17554	0.0702371	0.0228885	0.101934	1.19469	diff	diff
HMDB0259856	vitamin K2	0.89295	-0.0491728	0.00244725	0.0202294	1.36624	diff	diff
HMDB0259941	Xyloketal	0.602451	-0.220078	0.00718554	0.043001	1.40327	diff	diff
HMDB0014689	Zafirlukast	0.501878	-0.299402	1.2e-05	0.000371399	1.768	diff	diff
HMDB0062475	ﾎｲ-L-IdoA2S-(1竊?)-ﾎｱ-D-GlcNAc3S-(1竊?)-ﾎｲ-D-GlcA(1竊?)-ﾎｲ-D-Gal(1竊?)-ﾎｲ-D-Gal(1竊?)-D-Xyl	1.13073	0.053358	0.00566187	0.0363435	1.32222	diff	diff
HMDB0242229	((2R,5R)-2-Benzyl-5-(prop-2-yn-1-yloxy)piperidin-1-yl)(4-(bis(4-fluorophenyl)(hydroxy)methyl)-2H-1,2,3-triazol-2-yl)methanone	1.05796	0.0244703	0.077165	0.251169	0.885446
HMDB0301809	(-)-Arctiin	1.03578	0.0152687	0.821977	0.925026	1.09088		diff
HMDB0036617	(+)-Chebulic acid	1.06766	0.0284345	0.32148	0.581702	0.811814
HMDB0302822	(+)-Dehydrovomifoliol	1.08868	0.0369012	0.217534	0.478824	0.8362
HMDB0040669	(+)-Pinoresinol 4-O-[beta-D-Glucopyranosyl-(1->2)-[beta-D-glucopyranosyl-(1->6)]-beta-D-glucopyranoside]	0.98075	-0.00844173	0.608609	0.828545	0.52058
HMDB0242282	(1-{3-[6-(9,9-Difluoro-7-{2-[5-(2-methoxycarbonylamino-3-methyl-butyryl)-5-aza-spiro[2.4]hept-6-yl]-3H-imidazol-4-yl}-9H-fluoren-2-yl)-1H-benzoimidazol-2-yl]-2-aza-bicyclo[2.2.1]heptane-2-carbonyl}-2-methyl-propyl)-carbamic acid methyl ester	1.20889	0.082388	0.234492	0.495278	0.64774
HMDB0241542	(10E,15Z)-9,12,13-Trihydroxyoctadeca-10,15-dienoylcarnitine	1.0085	0.00367481	0.942824	0.972999	0.351607
HMDB0241577	(11Z,14Z)-3-Icosa-11,14-dienoylcarnitine	0.948015	-0.0231847	0.328987	0.587137	0.745611
HMDB0241492	(12E,14E)-hexadeca-12,14-dienedioylcarnitine	1.13835	0.0562775	0.162108	0.412196	0.678834
HMDB0241535	(12Z)-10-Hydroxyoctadecenoylcarnitine	1.01454	0.00626975	0.912381	0.961766	0.843363
HMDB0301402	(15Z)-tetracos-15-enoyl-CoA	0.835025	-0.0783004	0.357258	0.609122	0.563073
HMDB0242294	(16-Benzyl-5,12-dihydroxy-5,7,14-trimethyl-13-methylidene-6,18-dioxo-17-azatricyclo[9.7.0.01,15]octadeca-3,9-dien-2-yl) acetate	1.23115	0.0903123	0.0709089	0.239231	0.837138
HMDB0242454	(1Z)-1-(3-Ethyl-5-methoxy-1,3-benzothiazol-2-ylidene)propan-2-one	1.02526	0.010832	0.401543	0.648412	0.846458
HMDB0242500	(22R)-Budesonide	0.912898	-0.0395779	0.761967	0.905078	0.444011
HMDB0035606	(24E)-3beta,15alpha,22S-Triacetoxylanosta-7,9(11),24-trien-26-oic acid	0.866268	-0.0623476	0.287239	0.550293	0.782413
HMDB0039443	(2alpha,3alpha,5alpha,22R,23R)-2,3,22,23-Tetrahydroxy-25-methylergost-24(28)en-6-one	0.682882	-0.165654	0.0820492	0.258286	0.845535
HMDB0242463	(2-Amino-3-methylphenyl)-[4-[4-[[2-(3-chlorophenyl)sulfonylphenyl]methyl]piperidin-1-yl]piperidin-1-yl]methanone	1.02942	0.0125925	0.659791	0.85758	0.686441
HMDB0242465	(2-Carbamoyl-7-oxo-1,6-diazabicyclo[3.2.1]octan-6-yl) hydrogen sulfate	1.0059	0.00255589	0.96448	0.979424	0.692147
HMDB0260119	(2E)-2-(2-Thioxo-4-oxo-3-ethylthiazolidine-5-ylidene)-4-oxo-5-[1-[4-(2,2-diphenylvinyl)phenyl]-2,3-propanoindoline-5-ylmethylene]thiazolidine-3-acetic acid	0.962883	-0.0164263	0.376166	0.625538	0.801496
HMDB0039590	(2E,4E)-2,4-Dodecadienal	0.985644	-0.00628005	0.810723	0.922438	0.689841
HMDB0301431	(2E,4E)-hexa-2,4-dienedioyl-CoA	1.0229	0.00983113	0.658941	0.857444	0.805187
HMDB0248916	(2R)-4,5,7-Trihydroxy-2-[(2R,3R)-3-(4-hydroxy-3-methoxyphenyl)-2-(hydroxymethyl)-2,3-dihydro-1,4-benzodioxin-6-yl]-4H-chromen-3-one	0.891117	-0.0500654	0.233745	0.495278	0.834437
HMDB0260123	(2R,3R,4S,5S,6R)-2-[(2R,3R,4R,5R)-3-Chloro-2-[dichloro(hydroxy)methyl]-3,4-dihydroxy-5-(hydroxymethyl)oxolan-2-yl]oxy-6-(hydroxymethyl)oxane-3,4,5-triol	1.02252	0.00967343	0.761284	0.905078	0.467217
HMDB0260140	(2S)-2-[[(2S)-2-Aminopropanoyl]-naphthalen-2-ylamino]pentanedioic acid	2.58444	0.412367	0.0429707	0.164578	0.936033	diff
HMDB0253859	(2S)-2-[[2-[(2S,3S)-2-[[(2R)-2-Amino-3-mercaptopropyl]amino]-3-methylpentoxy]-1-oxo-3-phenylpropyl]amino]-4-methylsulfonylbutanoic acid propan-2-yl ester	0.720366	-0.142447	0.174758	0.430896	0.776548
HMDB0253848	(2S)-2-Amino-N-[(1S)-7,7-dimethyl-1-[[4-(2-methylphenyl)piperazin-1-yl]sulfonylmethyl]-2-bicyclo[2.2.1]heptanyl]-4-methylsulfonylbutanamide	1.16376	0.0658628	0.757725	0.903603	0.616572
HMDB0257918	(2S)-6-Hydroxy-2,7,8-trimethyl-2-[(4R,8R)-4,8,12-trimethyltridecanoyl]-3,4-dihydrochromene-5-carbaldehyde	0.870756	-0.0601036	0.179952	0.435294	0.701406
HMDB0248899	(2S,3R)-3-Butan-2-yl-N-hydroxy-N'-[(2S)-1-(methylamino)-1-oxo-3-phenylpropan-2-yl]-2-prop-2-enylbutanediamide	1.13279	0.0541478	0.675756	0.864499	0.546037
HMDB0242669	(2S,3S,4R,5R)-5-(6-Aminopurin-9-yl)-N-cyclopropyl-3,4-dihydroxyoxolane-2-carboxamide	1.10903	0.044942	0.641267	0.84596	0.406463
HMDB0243600	(3alpha,5beta,7alpha)-23-Carboxy-7-hydroxy-24-norcholan-3-yl-beta-D-Glucopyranosiduronic acid	1.14866	0.0601907	0.331108	0.588921	0.533186
HMDB0035344	(3b,16a,20R)-3,16,20,22,25-Pentahydroxy-5-cucurbiten-11-one 3-[rhamnosyl-(1->4)-[glucosyl-(1->6)]-glucoside]	1.04613	0.0195874	0.311987	0.574124	1.19119		diff
HMDB0030014	(3beta,5alpha,6beta,24R)-Stigmastane-3,5,6-triol	1.20527	0.0810853	0.311699	0.574124	0.660059
HMDB0249720	(3-Chlorophenyl)hydrazonomalononitrile	1.02279	0.00978647	0.726281	0.889655	0.955849
HMDB0257809	(3-Methoxy-4-phosphonooxyphenyl)-oxomethanesulfonic acid	0.980997	-0.00833242	0.812004	0.922438	0.854284
HMDB0248866	(3R,5S,6R,7R,8S,9S,10S,13R,14S,17R)-6-Ethyl-17-((R)-4-hydroxybutan-2-yl)-10,13-dimethylhexadecahydro-1H-cyclopenta[a]phenanthrene-3,7-diol	0.944913	-0.0246082	0.835153	0.931059	0.72015
HMDB0246201	(4S,8R)-8,16,18-Trihydroxy-4-methyl-3-oxabicyclo[12.4.0]octadeca-1(14),12,15,17-tetraen-2-one	0.888723	-0.0512338	0.657615	0.857172	0.637316
HMDB0241895	(4Z,7S,8E)-7-Hydroxy-9-[(1S,2R,5S)-5-hydroxy-2-[(2Z,5Z)-octa-2,5-dien-1-yl]-3-oxocyclopentyl]nona-4,8-dienoylcarnitine	0.734211	-0.134179	0.253736	0.51328	0.632538
HMDB0301383	(4Z,7Z,10Z,13Z,16Z,19Z)-docosa-4,7,10,13,16,19-hexaenoyl-CoA	1.081	0.0338253	0.166883	0.415161	1.00561		diff
HMDB0301157	(5E)-Tetradec-5-enedioyl-CoA	1.0095	0.00410571	0.812434	0.922438	0.803712
HMDB0260181	(8S,9R,10R,13S,14S)-10,13-Dimethyl-4,5,6,7,8,9,11,12,14,15,16,17-dodecahydro-3H-cyclopenta[a]phenanthrene	1.28349	0.108391	0.404129	0.648412	0.706684
HMDB0241877	(9Z,11E,13S)-13-Hydroperoxyoctadeca-9,11-dienoylcarnitine	0.915429	-0.0383756	0.607361	0.827826	0.562095
HMDB0301621	(9Z,11E,13S)-13-hydroperoxyoctadeca-9,11-dienoyl-CoA	1.11052	0.0455271	0.450101	0.700316	0.867687
HMDB0260060	(D-Ala1)-Peptide T	1.14629	0.0592932	0.322821	0.58321	0.72149
HMDB0244742	(E)-3-Hydroxy Tamoxifen O-|A-D-Glucuronide	1.1293	0.0528107	0.0776558	0.252052	0.850368
HMDB0257192	(E)-N-(2-Amino-4-fluorophenyl)-3-(1-cinnamyl-1H-pyrazol-4-yl)acrylamide	1.00101	0.000439512	0.996106	0.996973	0.434478
HMDB0041431	(E,E)-4,4''-Bi(N-4-hydroxycinnamoylserotonin)	1.76137	0.24585	0.17551	0.431823	0.650725
HMDB0252950	(S)-1-(Sec-Butyl)-N-((4,6-dimethyl-2-oxo-1,2-dihydropyridin-3-yl)methyl)-3-methyl-6-(6-(piperazin-1-yl)pyridin-3-yl)-1H-indole-4-carboxamide	1.04996	0.0211734	0.804715	0.922438	0.251398
HMDB0260206	(S)-3-(4-Methoxyphenyl)-N-((S)-1-((R)-2-methyloxiran-2-yl)-1-oxo-3-phenylpropan-2-yl)-2-((S)-2-(2-morpholinoacetamido)propanamido)propanamide	1.00036	0.000154979	0.995609	0.996973	0.485904
HMDB0303996	(S)-3-hydroxy-isobutanoyl-CoA	1.06195	0.0261042	0.203633	0.463316	0.927854
HMDB0250600	(S)-4-[(S)-2-((S)-1-Formyl-4-guanidino-butylcarbamoyl)-pyrrolidin-1-yl]-4-oxo-3-(2-propyl-pentanoylamino)-butyric acid methyl ester	0.903523	-0.0440607	0.260763	0.521171	0.825054
HMDB0034912	(S)-N-(4,5-Dihydro-1-methyl-4-oxo-1H-imidazol-2-yl)alanine	0.993426	-0.00286438	0.949253	0.975574	0.787362
HMDB0032380	(S1)-Methoxy-3-heptanethiol	1.01488	0.00641502	0.919573	0.964433	0.696354
HMDB0249939	(Sar1)-Angiotensin II	1.09616	0.0398727	0.758114	0.903603	1.02228		diff
HMDB0247875	(Z)-7-[(1S,4R,6R)-4-[(E)-Oct-6-enyl]-2,3-diazabicyclo[2.2.1]hept-2-en-6-yl]hept-5-enoic acid	0.696857	-0.156856	0.233781	0.495278	0.633059
HMDB0248085	[(1S,3S,7R,8R,8As)-8-[2-[(4R)-4-hydroxy-6-oxooxan-2-yl]ethyl]-3,7-dimethyl-1,2,3,7,8,8a-hexahydronaphthalen-1-yl] (2R)-2-methylbutanoate	1.087	0.0362297	0.769056	0.907463	0.302564
HMDB0247868	[(2R,3S,4S,5R)-2,4-Disulfooxy-5-(sulfooxymethyl)-5-[(2S,3R,4S,5R,6R)-3,4,5-trisulfooxy-6-(sulfooxymethyl)oxan-2-yl]oxyoxolan-3-yl] hydrogen sulfate	0.970165	-0.0131542	0.820593	0.925026	0.54279
HMDB0260225	[(2R,5R)-5-(6-Aminopurin-9-yl)-4-hydroxy-2-(hydroxymethyl)oxolan-3-yl] 2-benzoylbenzoate	1.04341	0.018454	0.764279	0.905078	0.895008
HMDB0257969	[(2S,3R,5S,6S)-2,3,4,5,6-Pentaphosphonooxycyclohexyl] phosphanyl hydrogen phosphate	1.02812	0.0120455	0.398736	0.647101	0.643331
HMDB0246226	[(S)-1-Carboxy-2-phenyl-ethyl]-carbamoyl-Arg-Val-Arg-aldehyde	1.0545	0.0230467	0.45433	0.70105	0.430427
HMDB0303091	[14]-Gingerol	1.04875	0.0206739	0.793606	0.917358	0.322849
HMDB0242118	[3-[2,3-Dihydroxypropoxy(hydroxy)phosphoryl]oxy-2-hydroxypropyl] hexadecanoate	0.863885	-0.0635443	0.751453	0.903603	0.333092
HMDB0257349	[4-((1Z)-2-(Acetylamino)-3-{[1-(1,1'-biphenyl-4-ylmethyl)-2-oxoazepan-3-YL]amino}-3-oxoprop-1-enyl)-2-formylphenyl]acetic acid	1.24293	0.0944457	0.127398	0.348524	0.771532
HMDB0247158	[D-Met2, Pro5]-enkephalinamide	1.69667	0.229598	0.134372	0.360732	0.905743
HMDB0246668	1-(1-Naphthyl)ethylamine	1.00686	0.00296913	0.941153	0.972999	0.766714
HMDB0039952	1-(3-Methyl-2-butenoyl)-6-apiosylglucose	1.06611	0.027804	0.753107	0.903603	0.228731
HMDB0257688	1-(4-Hydroxyphenyl)-4,8-dimethyl-10-(2,6,6-trimethylcyclohexen-1-yl)deca-3,5,7,9-tetraen-2-one	0.931756	-0.030698	0.762214	0.905078	1.01787		diff
HMDB0244394	1-(6-((3-Methoxyestra-1,3,5(10)-trien-17-yl)amino)hexyl)-1H-pyrrole-2,5-dione	1.00701	0.00303588	0.953133	0.975975	0.855752
HMDB0244036	1,1,1,2,3,3-Hexafluoro-2-propanol	1.10493	0.0433354	0.273698	0.536179	0.600993
HMDB0258871	1,2,3,4-Tetrachlorodibenzofuran	1.00763	0.00330124	0.9459	0.972999	0.738676
HMDB0244153	1,25-Dihydroxy-19-norvitamin D3	0.963373	-0.0162054	0.683888	0.871644	0.466024
HMDB0303183	1,2-Dimethoxy-4-methylbenzene	1.27048	0.103966	0.522407	0.760767	0.580537
HMDB0254858	1,3-Dihydroxypropan-2-yl formate	0.971046	-0.0127603	0.640109	0.84596	0.418527
HMDB0259407	1,5-Dihydro-7-(1-piperidinyl)-imidazo(2,1-b)quinazolin-2(3H)-one	1.163	0.0655784	0.206843	0.466005	0.887638
HMDB0304619	1,5-Dimethyl citrate	1.07969	0.0332986	0.480558	0.729407	0.313417
HMDB0059605	10'-Apo-beta-carotenal	0.940131	-0.0268117	0.252369	0.512318	0.617477
HMDB0244275	10-Propargyl-5,8-dideazafolic acid	0.801316	-0.0961962	0.376782	0.625538	0.774948
HMDB0012518	11'-Carboxy-gamma-tocotrienol	1.22311	0.0874644	0.162152	0.412196	0.745076
HMDB0244352	11-Deoxycortisol-3-carboxymethyloxime	1.08759	0.0364645	0.275308	0.53675	1.00214		diff
HMDB0010364	11-Hydroxyprogesterone 11-glucuronide	1.08532	0.0355578	0.171506	0.424698	0.732229
HMDB0244367	11-Mercapto-1-undecanol	1.0406	0.0172818	0.509425	0.747547	0.608781
HMDB0301298	12-hydroxyheptadecanoyl-CoA	1.00772	0.00334079	0.812984	0.922438	0.719616
HMDB0300683	12-Methylheptadecanoyl-CoA	1.07719	0.0322924	0.0469318	0.17395	0.978142	diff
HMDB0012558	13'-Carboxy-gamma-tocotrienol	0.892299	-0.0494896	0.244457	0.504274	0.624923
HMDB0253354	13-Methyl-7-[9-(4,4,5,5,5-pentafluoropentylsulfinyl)nonyl]-6,7,8,9,11,12,14,15,16,17-decahydrocyclopenta[a]phenanthrene-3,17-diol	1.07725	0.0323149	0.16588	0.415161	0.686955
HMDB0246923	16-Nitroxystearate	0.816716	-0.0879289	0.383026	0.632008	0.928145
HMDB0012608	18-CoA-18-oxo-dinorleukotriene B4	1.09536	0.0395564	0.405698	0.64923	0.8789
HMDB0012609	18E-20-oxo-20-CoA-LTB4	1.12111	0.0496468	0.106726	0.315239	1.07686		diff
HMDB0041371	18-Nor-4(19),8,11,13-abietatetraene	1.17089	0.0685178	0.318559	0.58044	0.546356
HMDB0038683	19alpha-19-Hydroxy-3,11-dioxo-12-ursen-28-oic acid	0.69891	-0.155578	0.141693	0.370854	0.738282
HMDB0257189	1-Adamantanecarbonyl-RF-NH2	0.134758	-0.870445	0.0440461	0.165931	0.916699	diff
HMDB0040401	1alpha,3beta,22R-Trihydroxyergosta-5,24E-dien-26-oic acid 3-O-b-D-glucoside 26-O-[b-D-glucosyl-(1->4)-b-D-glucosyl-(1->2)-6-acetyl-b-D-glucosyl] ester	0.907064	-0.0423621	0.483236	0.73123	0.956281
HMDB0302616	1-beta-Hydroxyeuscaphic acid	0.861913	-0.0645365	0.357582	0.609122	0.752368
HMDB0012494	1-Diphosinositol pentakisphosphate	1.1554	0.0627312	0.298284	0.561632	0.795729
HMDB0258323	1-Ethyl-5-(5-piperazin-1-ylsulfonyl-2-propoxyphenyl)-3-propyl-6H-pyrazolo[4,3-d]pyrimidin-7-one	0.760129	-0.119113	0.234387	0.495278	0.86159
HMDB0243883	1-Heneicosanoyl-glycero-3-phosphoserine	0.883312	-0.0538858	0.14157	0.370854	1.10943		diff
HMDB0243905	1-Hydroxyvitamin D5	1.09597	0.0397981	0.329083	0.587137	1.30232		diff
HMDB0243965	1-Nitrohydroxyphenyl-N-benzoylalanine	0.932759	-0.0302306	0.451954	0.700316	0.923268
HMDB0032925	1-Phenyl-1,3-eicosanedione	0.959787	-0.0178253	0.77004	0.907463	0.44788
HMDB0257849	1-Phenyl-2-hexadecanoylamino-3-pyrrolidino-1-propanol	0.990352	-0.0042104	0.934755	0.972999	1.04622		diff
HMDB0302960	2-(12-O-beta-D-glucosyl-11-hydroxy-11-methylethyl)-6,10-dimethylspiro[4.5]-dec-6-en-8-one	1.28068	0.107442	0.201898	0.461102	0.708792
HMDB0062673	2-(4-methyl-1-piperazinyl)ethanamine	1.08498	0.0354198	0.36084	0.609714	0.749215
HMDB0060343	2-(S-Glutathionyl)acetyl glutathione	1.51399	0.180122	0.0936505	0.285423	0.748272
HMDB0255397	2,3,4,5-Tetrahydroxy-6-(1,2,3,4-tetrahydroxybutyl)oxane-2-carbaldehyde	0.852957	-0.0690726	0.387289	0.637529	0.88112
HMDB0244467	2,3-Di(octadec-9-enoyloxy)propyl octadec-9-enoate	1.03099	0.0132559	0.344929	0.601401	0.73043
HMDB0257558	2,4-Dichlorophenyl-p-nitrophenyl ether	1.1173	0.04817	0.0877421	0.270283	1.03591		diff
HMDB0252992	2-[(4-{2-[(4-Cyclohexylbutyl)(cyclohexylcarbamoyl)amino]ethyl}phenyl)sulfanyl]-2-methylpropanoic acid	0.854822	-0.0681244	0.491423	0.732197	0.667308
HMDB0245561	20-Cooh ltb4	1.03698	0.0157693	0.778719	0.910221	0.510475
HMDB0039689	21-Hydroxyisoglabrolide	0.170748	-0.767644	0.076184	0.250108	0.874861
HMDB0034645	22-Acetylpriverogenin B	0.738484	-0.131659	0.050362	0.18276	1.02517		diff
HMDB0041368	24-Acetyl- 25-cinnamoylvulgaroside	0.92523	-0.0337502	0.431956	0.682304	1.02839		diff
HMDB0245657	24-Methyl-5alpha-cholestan-3beta-ol	1.03848	0.0163974	0.445685	0.696724	0.674162
HMDB0245682	25-Azacholestane	0.881729	-0.0546649	0.30641	0.568581	0.928806
HMDB0001028	25-Azacholesterol	0.764417	-0.11667	0.273922	0.536179	0.849454
HMDB0002157	27-Norcholestanehexol	1.45424	0.162637	0.0485001	0.178611	0.991095	diff
HMDB0033127	2-Acetylfuran	1.05248	0.022212	0.326335	0.584266	1.0183		diff
HMDB0245647	2-Anthraquinonesulfonyl chloride	1.03201	0.0136822	0.220261	0.482058	0.656167
HMDB0062565	2-decaprenyl-5-hydroxy-6-methoxy-3-methyl-1,4-benzoquinone	0.900065	-0.045726	0.164991	0.415161	0.880199
HMDB0060250	2-Decaprenyl-6-methoxyphenol	1.01755	0.00755734	0.882989	0.952633	0.585354
HMDB0033958	2-Deoxy-L-ribono-1,4-lactone	1.03671	0.0156569	0.0813332	0.257443	0.877185
HMDB0032329	2-Hexylthiophene	1.00316	0.00137212	0.95559	0.975975	0.731361
HMDB0301178	2-Hydroxytrtradeca-4,6-dienoyl-CoA	1.0182	0.00783206	0.602279	0.826784	0.912554
HMDB0258493	2-Lysophosphatidylcholine	0.970692	-0.0129187	0.690095	0.875305	0.811478
HMDB0040100	2-Methyl-4-(1-methylethyl)thiazole	1.25934	0.100144	0.0502112	0.18276	1.01007		diff
HMDB0245287	2-Oxothiazolidine-4-carboxylic acid	1.14495	0.0587862	0.34366	0.600098	0.950733
HMDB0061703	2-Stearoylglycerophosphoglycerol	0.813744	-0.0895121	0.42389	0.67552	0.528021
HMDB0259627	2-Styrenesulfonic acid	1.09195	0.0382038	0.0410383	0.160384	0.952684	diff
HMDB0304930	3- Acetylphenol sulfate	1.051	0.0216019	0.103037	0.306708	0.772229
HMDB0249973	3-(3-Fluorophenyl)-5,5-dimethyl-4-(4-methylsulfonylphenyl)furan-2-one	0.975085	-0.0109574	0.669659	0.862598	0.610322
HMDB0112080	3,4-Dimethyl-5-propyl-2-furanpentadecanoic acid	0.750593	-0.124596	0.163525	0.413854	0.709032
HMDB0112078	3,4-Dimethyl-5-propyl-2-furantridecanoic acid	1.0331	0.0141409	0.832668	0.930677	0.837507
HMDB0030665	3,5-Digalloylepicatechin	1.15821	0.0637889	0.11066	0.321895	1.09869		diff
HMDB0246083	3,8,13,18,23-Pentaazapentacosane	0.948198	-0.023101	0.777377	0.909819	0.721155
HMDB0248781	3-{[5-(Azetidin-1-ylcarbonyl)pyrazin-2-yl]oxy}-5-{[(1S)-1-methyl-2-(methyloxy)ethyl]oxy}-N-(5-methylpyrazin-2-yl)benzamide	0.91054	-0.0407011	0.348326	0.604573	0.649444
HMDB0253218	3alpha-Hydroxy-5alpha-pregnan-20-one sulfate	0.487399	-0.312116	0.0764038	0.250108	1.232		diff
HMDB0036404	3beta-Acetoxy-19alpha-hydroxy-12-ursene	0.960038	-0.0177115	0.585089	0.809961	0.398404
HMDB0038383	3b-Pregnadienolone 3-[rhamnosyl-(1->4)-rhamnosyl-(1->4)-rhamnosyl-(1->4)-glucoside]	0.974093	-0.0113997	0.835062	0.931059	0.426428
HMDB0061112	3-Carboxy-4-methyl-5-propyl-2-furanpropionic acid	0.999491	-0.000221111	0.992449	0.996964	0.810444
HMDB0246091	3'-Deamino-3'-(2-methoxy-4-morpholinyl)doxorubicin	0.966199	-0.0149334	0.921625	0.964433	0.428717
HMDB0245738	3-Ethyl-2-[(3-ethyl-6-sulfo-1,3-benzothiazol-2-ylidene)hydrazinylidene]-1,3-benzothiazole-6-sulfonic acid	1.04712	0.0199975	0.535475	0.7681	0.681889
HMDB0245885	3-Hydroxy-3-methylglutarylcarnitine	1.35075	0.130574	0.504104	0.742584	0.618665
HMDB0301671	3-Hydroxyphloretin 2'-O-xylosyl-glucoside	0.907912	-0.0419561	0.404379	0.648412	0.828346
HMDB0006001	3'-Hydroxystanozolol	1.10901	0.0449353	0.105785	0.314073	0.758519
HMDB0060240	3-Hydroxytetracosanoyl-CoA	1.08663	0.0360819	0.529471	0.766252	0.472873
HMDB0061656	3-Hydroxytetradecanoic acid	1.2868	0.109511	0.252136	0.512318	0.652642
HMDB0241587	3-Icosa-8,11,14-trienoylcarnitine	0.944841	-0.0246414	0.249751	0.508801	0.673393
HMDB0242163	3-Methoxycatechol sulfate	1.09529	0.0395306	0.373369	0.624455	0.995787
HMDB0112082	3-Methyl-5-pentyl-2-furanpentadecanoic acid	0.946436	-0.0239089	0.852738	0.938502	0.409638
HMDB0304141	3-methylsulfinylpropyl-glucosinolate	1.03699	0.015775	0.306806	0.568581	0.751354
HMDB0038566	3'-N-Acetyl-4'-O-(10,12-octadecadienoyl)fusarochromanone	0.76577	-0.115902	0.303886	0.566827	0.690645
HMDB0260251	3-O-(1-Benzhydrylazetidin-3-yl) 5-O-propan-2-yl 2-amino-6-methyl-4-(3-nitrophenyl)-3,4-dihydropyridine-3,5-dicarboxylate	0.764007	-0.116903	0.244348	0.504274	1.02434		diff
HMDB0260252	3-O-(2-Methoxyethyl) 5-O-(3-phenylprop-2-enyl) 2,6-dimethyl-4-(3-nitrophenyl)-3,4-dihydropyridine-3,5-dicarboxylate	0.858772	-0.0661222	0.111607	0.32377	0.818107
HMDB0304149	3-oxo-docosapentaenoyl-CoA	1.04119	0.0175297	0.496533	0.734255	1.09366		diff
HMDB0304150	3-oxo-eicosatrienoyl-CoA	1.1385	0.056332	0.118919	0.339896	0.881646
HMDB0034634	3'-Prenylapigenin 7-[rhamnosyl-(1->6)-glucoside]	0.811788	-0.0905575	0.050422	0.18276	0.878965
HMDB0245984	3-Sulfobenzoic acid	1.26794	0.1031	0.263669	0.522338	0.606918
HMDB0040667	3-trans-p-Coumaroylrotundic acid	0.943783	-0.0251279	0.900746	0.957882	0.356477
HMDB0260271	4-((4-(2-(6-((2R)-2-(2,4-Difluorophenyl)-1,1-difluoro-2-hydroxy-3-(1H-tetrazol-1-yl)propyl)-3-pyridinyl)ethynyl)phenoxy)methyl)benzonitrile	0.999702	-0.000129321	0.99495	0.996973	0.826909
HMDB0245264	4-(Dipropylsulfamoyl)-2-nitrobenzoic acid	0.988882	-0.00485544	0.810675	0.922438	0.775115
HMDB0040615	4,5-Dihydrovomifoliol	1.02382	0.0102245	0.436319	0.685814	0.810157
HMDB0037836	4-[(2-Hydroxy-1-naphthalenyl)azo]benzenesulfonic acid	0.96357	-0.0161168	0.616041	0.835651	0.830992
HMDB0257786	4-[[4-[(2-Amino-4-oxo-3H-pteridin-6-yl)methylamino]-2,3-dimethylbenzoyl]-methylamino]-5-methoxy-2,2,3,3,4-pentamethyl-5-oxopentanoic acid	1.07793	0.0325905	0.0808513	0.257336	0.828786
HMDB0029951	45,46,47-Trinoryessotoxin	1.016	0.00689212	0.856046	0.938547	0.562824
HMDB0304190	4alpha-carboxy-4beta,14alpha-dimethyl-9beta,19-cyclo-5alpha-ergost-24(241)-en-3beta-ol	0.960662	-0.0174295	0.665186	0.858781	0.809863
HMDB0304194	4alpha-carboxy-stigmasta-7,24(241)-dien-3beta-ol	1.05703	0.0240856	0.109389	0.320634	0.978899
HMDB0304201	4alpha-hydroxymethyl-stigmasta-7,24(241)-dien-3beta-ol	0.893876	-0.0487225	0.403324	0.648412	0.544182
HMDB0246625	4'-Azidocytidine	0.970657	-0.0129343	0.56293	0.794603	0.782825
HMDB0062675	4beta,24S-dihydroxycholesterol	1.16588	0.066653	0.335983	0.590933	0.458271
HMDB0247127	4-Chloro-1-naphthol	1.07104	0.0298069	0.35943	0.609122	0.899165
HMDB0249542	4-Chloro-2-nitrobenzylalcohol	0.940478	-0.0266513	0.839334	0.932637	0.532184
HMDB0246629	4'-Hydroxy Aceclofenac	0.997452	-0.00110786	0.980968	0.989303	0.441616
HMDB0304175	4-hydroxy-2-nonenal-[Cys-Gly] conjugate	1.05298	0.0224192	0.807535	0.922438	0.40029
HMDB0061688	4-Hydroxyretinoic acid glucuronide	0.85567	-0.0676939	0.724809	0.888856	0.708437
HMDB0245694	4-O,6-O-Benzylidene-alpha-D-glucopyranose	0.987113	-0.00563309	0.868092	0.942085	0.837245
HMDB0040692	4R,5R,6S-Trihydroxy-2-hydroxymethyl-2-cyclohexen-1-one 6-(2-hydroxy-6-methylbenzoate)	0.997066	-0.00127596	0.951431	0.975975	0.754872
HMDB0040129	5,7-Dihydroxy-2',6-dimethoxyisoflavone 7-rhamnoside	0.954233	-0.0203455	0.484959	0.73123	0.84208
HMDB0004400	5-Acetylamino-6-amino-3-methyluracil	1.03945	0.0168053	0.0585987	0.20924	1.01282		diff
HMDB0260380	5-Amino-1-[carboxy(methyl)amino]pentane-1,1,2,2,3,3,4,4,5-nonacarboxylic acid	0.838706	-0.0763904	0.23191	0.495278	0.663775
HMDB0259391	5-Cholesten-3beta-25-diol-3-sulfate	0.317857	-0.497768	0.0376121	0.150057	0.936403	diff
HMDB0062708	5-formamido-1-(5-phospho-D-ribosyl)imidazole-4-carboxamide(2-)	1.08414	0.0350852	0.0755981	0.249604	1.05179		diff
HMDB0301294	5-hydroxyhexadecanedioyl-CoA	1.07046	0.0295701	0.270194	0.532866	0.940325
HMDB0030097	5-Hydroxyisourate	1.55999	0.193121	0.0365244	0.147769	0.951652	diff
HMDB0030956	5-Nonadecyl-1,3-benzenediol	0.973513	-0.0116583	0.855979	0.938547	0.263599
HMDB0250211	5-Oxo-prolyl-glycyl-arginine-4-nitroanilide	1.54274	0.188292	0.428006	0.681134	0.573975
HMDB0001227	5-Thymidylic acid	0.94734	-0.023494	0.306142	0.568581	0.743093
HMDB0034032	6-(2-Carboxyethyl)-7-hydroxy-2,2-dimethyl-4-chromanone glucoside	0.704073	-0.152382	0.189676	0.446213	0.775207
HMDB0039373	6''-(4-Carboxy-3-hydroxy-3-methylbutanoyl)hyperin	1.07178	0.0301051	0.192359	0.447928	0.727057
HMDB0258331	6-(4-Fluorophenyl)-2,3-dihydro-5-(4-pyridinyl)imidazo(2,1-b)thiazole	1.0544	0.0230034	0.0403712	0.158316	0.985351	diff
HMDB0304224	6-(alpha-D-glucosaminyl)-1-phosphatidyl-1D-myo-inositol	1.23788	0.0926783	0.182748	0.439284	1.37456		diff
HMDB0303897	6beta,7beta,10beta-Cadina-1,4-diene	0.876046	-0.0574733	0.403734	0.648412	0.641966
HMDB0247048	6-Chloromelatonin	1.03821	0.0162856	0.732994	0.894066	0.786665
HMDB0035628	6-Hydroxy-8-hexacosanone	0.868164	-0.061398	0.493249	0.732226	0.416334
HMDB0036241	6''-O-alpha-D-Galactopyranosylciceritol	1.1578	0.0636348	0.440885	0.692045	0.519876
HMDB0038117	6-O-Oleuropeoylsucrose	0.727749	-0.138018	0.290131	0.553755	0.688677
HMDB0041621	6'-Sialyllactosamine	1.13519	0.0550695	0.568892	0.79958	0.403471
HMDB0038506	7,8-Dehydro-beta-micropteroxanthin	0.813465	-0.0896611	0.0240456	0.105452	0.992949	diff
HMDB0041579	7,8-Dihydro-3b,6a-dihydroxy-alpha-ionol 9-[apiosyl-(1->6)-glucoside]	1.09043	0.0375997	0.763175	0.905078	0.624248
HMDB0001412	7,8-Dihydropteroic acid	0.972303	-0.0121983	0.628327	0.838584	0.780606
HMDB0244526	7-[(1R,2R,3R,5S)-3,5-Dihydroxy-2-[(3R)-3-hydroxy-5-phenylpentyl]cyclopentyl]-5-heptenoic acid propan-2-yl ester	0.935327	-0.0290366	0.620212	0.837527	1.00577		diff
HMDB0062420	7alpha,26-dihydroxy-5beta-cholestan-3-one	0.881963	-0.0545497	0.2631	0.522338	0.630341
HMDB0041703	7-Hydroxyenterolactone	0.957579	-0.0188252	0.376721	0.625538	0.866853
HMDB0247277	7-O-Succinyl macrolactin A	1.14222	0.0577503	0.616738	0.835651	0.837977
HMDB0304755	7Z,14Z-eicosadienoic acid	1.31203	0.117942	0.192582	0.447928	0.917179
HMDB0301603	8-(5-pentylfuran-2-yl)octanoyl-CoA	1.16933	0.0679355	0.141103	0.370854	0.900789
HMDB0034557	8,8-Diethoxy-2,6-dimethyl-2-octanol	0.93301	-0.0301137	0.739396	0.89689	0.230707
HMDB0241808	8-[(2R,3S)-3-(8-Hydroxyoctyl)oxiran-2-yl]octanoylcarnitine	0.797932	-0.0980342	0.230566	0.495179	0.983832
HMDB0247580	9-Anilinoacridine	1.02405	0.0103203	0.486769	0.73123	0.847479
HMDB0247774	Ac-DEVD-CHO	1.20064	0.0794133	0.1957	0.453346	0.87861
HMDB0244309	Acetamide, N-[4-[[(aminothioxomethyl)hydrazono]methyl]phenyl]-	0.971456	-0.0125768	0.81599	0.922438	0.674698
HMDB0246153	Acetylfentanyl	1.04985	0.0211268	0.887726	0.953975	0.283739
HMDB0247928	Acetyl-pepstatin	0.806601	-0.0933413	0.219292	0.481771	0.849594
HMDB0247929	Acetyl-Ser-Asp-Lys-Pro	0.930879	-0.0311069	0.227296	0.489794	0.700214
HMDB0249697	Acetyl-Tyr-Val-Ala-Asp-chloromethylketone	1.00842	0.00364207	0.943283	0.972999	1.09475		diff
HMDB0247956	Acolongifloriside K	0.755245	-0.121912	0.383385	0.632008	0.422727
HMDB0059647	Adenosine 5'-pentaphosphate	1.181	0.0722498	0.287359	0.550293	0.744203
HMDB0001444	Adenosine octaphosphate	0.931218	-0.0309485	0.496363	0.734255	0.695871
HMDB0001260	ADP-Ribosyl-L-arginine	1.0045	0.00194937	0.95226	0.975975	0.508475
HMDB0033811	Agavasaponin C'	0.724978	-0.139675	0.243533	0.504274	1.06745		diff
HMDB0028688	Alanylhydroxyproline	0.342828	-0.464924	0.125671	0.347942	1.1098		diff
HMDB0248129	Alectinib	1.05827	0.0245976	0.804692	0.922438	0.364177
HMDB0248148	Alkergot	0.932394	-0.0304004	0.567328	0.79958	1.04265		diff
HMDB0302179	Allyl-1-propenyl tetrasulfide	0.999935	-2.81719e-05	0.998648	0.998648	0.937867
HMDB0248173	Alnespirone	0.895128	-0.0481149	0.127265	0.348524	0.764542
HMDB0035784	Aloinoside B	0.691139	-0.160435	0.0699076	0.239059	1.03746		diff
HMDB0248185	Alpha-Acarbose	1.17893	0.0714887	0.244302	0.504274	1.04571		diff
HMDB0039720	a-L-threo-4-Hex-4-enopyranuronosyl-D-galacturonic acid	0.945253	-0.0244518	0.355076	0.609122	0.873103
HMDB0248275	Amarogentin	0.917751	-0.0372753	0.62394	0.838584	0.782197
HMDB0248414	Androstanediol-17g	1.12813	0.0523582	0.583523	0.809669	0.510205
HMDB0248418	Anemarsaponin B	0.853315	-0.0688906	0.129479	0.350877	0.938107
HMDB0036911	Anhydroamarouciaxanthin B	0.916851	-0.0377011	0.713059	0.887555	0.636129
HMDB0248458	Antcin B	0.876267	-0.0573635	0.676401	0.864499	0.532575
HMDB0033579	Aquifoliunine EIV	0.890406	-0.050412	0.392058	0.638971	0.908848
HMDB0031940	Arachisprenol 12	1.01521	0.00655393	0.650197	0.850884	0.681702
HMDB0036477	Araliasaponin III	0.835779	-0.0779085	0.389692	0.638457	0.939114
HMDB0302299	Arctignan C	0.963424	-0.0161826	0.867483	0.942085	1.10122		diff
HMDB0248580	Argentine	1.11291	0.0464618	0.478967	0.729153	0.378825
HMDB0039380	Armillarin	0.855097	-0.0679845	0.248405	0.508686	0.729493
HMDB0248627	Arterolane	1.03065	0.0131104	0.324437	0.583848	1.09096		diff
HMDB0304797	Asn-Arg-Ala-Ile	0.952826	-0.0209865	0.709527	0.887555	0.8093
HMDB0030046	Asparagoside A	1.01684	0.00725269	0.908259	0.960001	0.160484
HMDB0248721	Auda	0.924187	-0.0342399	0.475856	0.726106	0.508341
HMDB0030157	Austalide K	0.923597	-0.0345174	0.635188	0.843259	0.469567
HMDB0249718	Avadomide	2.20908	0.344212	0.486279	0.73123	0.490517
HMDB0248736	Avasimibe	0.998605	-0.000606301	0.97305	0.984842	0.408873
HMDB0248744	Avitriptan	0.916936	-0.037661	0.273845	0.536179	0.642424
HMDB0248751	Axiom	0.994249	-0.00250504	0.869932	0.942085	1.01636		diff
HMDB0240206	Bafetinib	1.7036	0.231367	0.166932	0.415161	0.724953
HMDB0248876	Barucainide	0.957675	-0.0187816	0.671777	0.863702	0.87416
HMDB0248883	Batrachotoxinin A 20-alpha-benzoate	0.882478	-0.0542963	0.188516	0.444773	0.920717
HMDB0248888	Bax inhibitor peptide V5	0.969125	-0.0136203	0.664131	0.858781	0.926784
HMDB0248898	Bazedoxifene	1.18618	0.0741507	0.17678	0.433092	0.679425
HMDB0248834	b-Boswellic acid	0.95653	-0.0193015	0.699743	0.881181	0.813517
HMDB0248313	Benzhydrylamine	1.54598	0.189203	0.546323	0.77785	0.354679
HMDB0249017	Benzofuroindole	1.04796	0.020343	0.238823	0.502579	0.879783
HMDB0249052	Benzoylhypaconine	0.996717	-0.00142794	0.983179	0.989303	0.984422
HMDB0249053	Benzoylmesaconine	1.01034	0.00446565	0.917966	0.964433	0.898045
HMDB0249054	Benzoylnorecgonine	0.979878	-0.00882788	0.653716	0.854516	0.812115
HMDB0249132	beta-hydroxycholesterol	1.07285	0.0305386	0.661976	0.858709	0.668702
HMDB0034817	Betavulgaroside X	0.925891	-0.0334399	0.530642	0.766928	0.510072
HMDB0249191	bicyclol	0.891529	-0.0498645	0.20541	0.46432	0.800998
HMDB0249205	Biie-0246	1.43952	0.158219	0.0301435	0.126868	0.953756	diff
HMDB0249212	Bimakalim	1.01617	0.00696475	0.576911	0.804034	0.621962
HMDB0302324	Bioside	0.966946	-0.0145978	0.487928	0.73123	0.589642
HMDB0249230	Biotin thiamine	0.948459	-0.0229813	0.705087	0.884438	0.720812
HMDB0249271	Bisnafide	1.05756	0.0243059	0.0980681	0.294204	0.889661
HMDB0014334	Bortezomib	1.20214	0.079955	0.33382	0.590933	0.573604
HMDB0032069	Brevetoxin B2	0.732018	-0.135478	0.0639256	0.221237	1.19135		diff
HMDB0249496	Bz-Ile-glu-gly-arg-pna	0.979889	-0.00882329	0.894472	0.955749	0.475076
HMDB0030579	C.I. Natural Red 20	2.52783	0.402747	0.253657	0.51328	0.621992
HMDB0249535	Calanolide A	0.93548	-0.0289653	0.809258	0.922438	0.410288
HMDB0249572	Cambinol	0.881121	-0.0549644	0.177176	0.433139	0.861818
HMDB0039006	Camellioside C	0.900526	-0.0455036	0.390254	0.638457	0.57278
HMDB0249574	Camonagrel	1.04557	0.0193524	0.0796553	0.254941	0.994141
HMDB0036317	Canavalioside	0.901304	-0.0451289	0.56924	0.79958	0.376128
HMDB0015233	Capecitabine	0.459732	-0.337495	0.133207	0.35968	0.763989
HMDB0249656	Carboxydextran	0.324314	-0.489034	0.0745841	0.246966	1.04568		diff
HMDB0258534	Carboxypeptidase B	1.06193	0.0260972	0.283271	0.54519	0.803724
HMDB0249672	Carfecillin	0.797607	-0.0982109	0.134769	0.360954	0.783146
HMDB0249679	carlliiionaln	1.04635	0.0196765	0.127169	0.348524	0.757104
HMDB0029808	Castavinol	0.726565	-0.138726	0.240448	0.503639	0.780689
HMDB0030632	Casuarinin	1.06856	0.028798	0.353193	0.608424	0.6313
HMDB0304285	cathasterone	0.973799	-0.0115309	0.700957	0.881181	0.656607
HMDB0293210	CDP-DG(18:1(12Z)-2OH(9,10)/a-25:0)	1.00496	0.00214663	0.890959	0.953975	0.65855
HMDB0293833	CDP-DG(18:1(12Z)-2OH(9,10)/i-17:0)	0.647912	-0.188484	0.0763498	0.250108	0.965014
HMDB0007001	CDP-DG(18:1(9Z)/22:3(10Z,13Z,16Z))	1.17388	0.069624	0.370041	0.619792	1.23902		diff
HMDB0293837	CDP-DG(18:1(9Z)-O(12,13)/i-17:0)	1.33827	0.126545	0.127137	0.348524	1.05689		diff
HMDB0293254	CDP-DG(20:3(6,8,11)-OH(5)/a-25:0)	0.831124	-0.0803342	0.225664	0.488401	0.679721
HMDB0294292	CDP-DG(20:3(6,8,11)-OH(5)/i-21:0)	0.827282	-0.0823465	0.0688079	0.236001	0.959926
HMDB0294396	CDP-DG(20:3(6,8,11)-OH(5)/i-22:0)	0.95096	-0.0218376	0.612533	0.832899	0.816984
HMDB0292346	CDP-DG(20:4(5Z,7E,11Z,14Z)-OH(9)/22:3(10Z,13Z,16Z))	0.939007	-0.027331	0.454038	0.70105	0.938557
HMDB0293230	CDP-DG(20:4(8Z,11Z,14Z,17Z)-2OH(5S,6R)/a-25:0)	0.996796	-0.00139366	0.924924	0.966125	0.787137
HMDB0291662	CDP-DG(20:5(6E,8Z,11Z,14Z,17Z)-OH(5)/18:3(9Z,12Z,15Z))	1.07335	0.0307406	0.64564	0.847817	0.575709
HMDB0293430	CDP-DG(20:5(6E,8Z,11Z,14Z,17Z)-OH(5)/i-13:0)	0.973913	-0.01148	0.729595	0.89188	0.702852
HMDB0292706	CDP-DG(20:5(7Z,9Z,11E,13E,17Z)-3OH(5,6,15)/22:6(4Z,7Z,10Z,13Z,16Z,19Z))	0.91562	-0.0382848	0.459695	0.705194	0.87076
HMDB0293330	CDP-DG(20:5(7Z,9Z,11E,13E,17Z)-3OH(5,6,15)/i-12:0)	1.05421	0.0229282	0.753894	0.903603	1.08857		diff
HMDB0116043	CDP-DG(22:6(4Z,7Z,10Z,13Z,16Z,19Z)/22:6(4Z,7Z,10Z,13Z,16Z,19Z))	0.787401	-0.103804	0.358822	0.609122	0.910526
HMDB0293344	CDP-DG(22:6(4Z,7Z,11E,13Z,15E,19Z)-2OH(10S,17)/i-12:0)	1.16716	0.0671288	0.119863	0.340551	0.944361
HMDB0294382	CDP-DG(22:6(4Z,7Z,11E,13Z,15E,19Z)-2OH(10S,17)/i-22:0)	0.998534	-0.000637083	0.994104	0.996973	0.796547
HMDB0291640	CDP-DG(5-iso PGF2VI/18:3(9Z,12Z,15Z))	0.971862	-0.0123954	0.723246	0.888856	0.568523
HMDB0116175	CDP-DG(i-13:0/i-12:0)	1.41011	0.149253	0.123871	0.344618	1.07088		diff
HMDB0116300	CDP-DG(i-20:0/a-25:0)	1.07564	0.0316689	0.662903	0.858709	0.438127
HMDB0116312	CDP-DG(i-21:0/18:2(9Z,11Z))	0.888317	-0.0514321	0.205114	0.46432	0.604608
HMDB0116360	CDP-DG(i-24:0/i-18:0)	1.02974	0.0127297	0.333483	0.590933	0.869041
HMDB0116362	CDP-DG(i-24:0/i-20:0)	1.00597	0.00258618	0.869113	0.942085	0.674161
HMDB0291690	CDP-DG(PGD1/18:3(9Z,12Z,15Z))	0.882801	-0.0541374	0.141337	0.370854	0.754773
HMDB0293665	CDP-DG(PGD1/i-15:0)	1.33443	0.125296	0.227633	0.489794	1.14731		diff
HMDB0292420	CDP-DG(PGF1alpha/22:3(10Z,13Z,16Z))	1.20939	0.0825654	0.225393	0.488401	0.748355
HMDB0294394	CDP-DG(PGF1alpha/i-22:0)	0.870096	-0.060433	0.120319	0.340551	0.758598
HMDB0291836	CDP-DG(PGJ2/20:2(11Z,14Z))	0.84021	-0.075612	0.264611	0.523302	1.03287		diff
HMDB0293292	CDP-DG(PGJ2/i-12:0)	1.05449	0.0230419	0.153289	0.394908	0.772888
HMDB0293707	CDP-DG(PGJ2/i-16:0)	1.08186	0.034171	0.675629	0.864499	0.909307
HMDB0293505	CDP-DG(TXB2/i-14:0)	1.11641	0.0478252	0.351931	0.608293	0.669476
HMDB0293609	CDP-DG(TXB2/i-15:0)	0.837738	-0.0768919	0.12608	0.348235	1.11117		diff
HMDB0112210	CE(15D5)	0.940064	-0.0268427	0.226994	0.489794	1.09877		diff
HMDB0003442	CE(5:0)	0.96075	-0.0173898	0.775162	0.908838	0.374627
HMDB0249751	Cefatriaxone	0.924108	-0.0342773	0.620623	0.837527	0.881994
HMDB0249766	Cefminox	1.11651	0.0478623	0.0637221	0.221198	1.11481		diff
HMDB0002385	Celastrol	0.968835	-0.0137502	0.921468	0.964433	0.7297
HMDB0032198	Cellulose triacetate	1.02238	0.00961427	0.39676	0.644805	0.874928
HMDB0030913	Cepagenin	0.871988	-0.0594896	0.306026	0.568581	0.458614
HMDB0249806	Cephaeline	0.842739	-0.0743067	0.467256	0.715837	0.564711
HMDB0289882	Cer(d16:1/18:3(9,11,15)-OH(13))	1.50082	0.176327	0.347948	0.604573	0.474404
HMDB0249814	Cer(d16:1/23:0)	1.1448	0.0587291	0.121189	0.340745	1.01562		diff
HMDB0240685	Cer(d17:1/16:0)	0.944688	-0.0247118	0.605234	0.826944	0.922825
HMDB0004947	Cer(d18:1/12:0)	1.12426	0.0508683	0.235967	0.497478	1.08147		diff
HMDB0290139	Cer(d20:1/22:6(4Z,7Z,11E,13Z,15E,19Z)-2OH(10S,17))	1.28046	0.107364	0.243466	0.504274	0.873291
HMDB0249820	Cereulide	1.06259	0.0263644	0.597407	0.824035	0.41396
HMDB0013865	CGP72383	1.24644	0.095673	0.0434138	0.165453	0.959051	diff
HMDB0302735	Chamaviolin	0.990096	-0.00432277	0.815991	0.922438	0.580457
HMDB0242399	Chenodeoxycholylasparagine	0.742996	-0.129014	0.170714	0.423651	0.680822
HMDB0250095	Chlorfenson	1.09406	0.0390425	0.516969	0.756684	0.886867
HMDB0031147	Chlorophyll c	1.12513	0.0512033	0.0685563	0.235842	0.984396
HMDB0246773	Cholest-5-EN-3-one	1.11578	0.0475784	0.63662	0.843687	0.706842
HMDB0250165	Cholestanetriol	1.0249	0.0106825	0.673323	0.863702	0.331617
HMDB0250184	Cholesteryl chloride	1.2377	0.0926169	0.196721	0.454793	0.756449
HMDB0242382	Cholylmethionine	1.02024	0.00870415	0.902557	0.957882	1.12196		diff
HMDB0242385	Cholylproline	0.902378	-0.0446115	0.123788	0.344618	0.923836
HMDB0250196	Chondrocurine	1.12768	0.0521856	0.380174	0.628517	0.564695
HMDB0304575	chrysoeriol 7-O-neohesperidoside	1.10767	0.0444099	0.281256	0.543132	0.71881
HMDB0038580	Cibaric acid	1.57499	0.197279	0.76356	0.905078	0.244481
HMDB0302051	Cichorioside D	1.21244	0.0836608	0.106309	0.314818	0.961383
HMDB0302056	Cichorioside J	1.03946	0.0168058	0.785024	0.9148	0.483984
HMDB0015480	Ciclesonide	0.561877	-0.250359	0.31631	0.57965	0.993162
HMDB0035218	Cinereain	1.74786	0.242508	0.0309955	0.12857	0.999841	diff
HMDB0038108	cis-Quinceoxepane	1.06894	0.0289521	0.215789	0.477729	0.904147
HMDB0041435	Citbismine C	0.930802	-0.0311429	0.318702	0.58044	0.87536
HMDB0032839	Citronellyl beta-sophoroside	0.978189	-0.00957701	0.95542	0.975975	0.831048
HMDB0039231	Citrusin B	1.03463	0.0147849	0.303486	0.566827	0.736655
HMDB0303682	Citrusin III	1.06741	0.0283325	0.713751	0.887555	0.550631
HMDB0116863	CL(8:0/8:0/10:0/i-24:0)	1.09951	0.0411987	0.721461	0.888856	0.448717
HMDB0117087	CL(8:0/8:0/i-14:0/18:2(9Z,11Z))	1.20797	0.0820572	0.0829825	0.259801	0.931297
HMDB0250405	Colistin A	1.328	0.123198	0.17645	0.433092	0.985715
HMDB0250439	Contignasterol	0.831484	-0.080146	0.121552	0.340745	0.988187
HMDB0033846	Corchoroside A	0.763374	-0.117262	0.542663	0.774559	0.482881
HMDB0250464	Corticosterone acetate	0.570743	-0.243559	0.318362	0.58044	0.694075
HMDB0250469	Cortistatin A	1.23733	0.0924841	0.360422	0.609714	0.517256
HMDB0010320	Cortolone-3-glucuronide	1.02862	0.0122538	0.9008	0.957882	0.482074
HMDB0250480	Corynoxeine	0.931611	-0.0307652	0.771398	0.908086	0.564367
HMDB0039253	Crosatoside B	1.16308	0.0656088	0.78831	0.915604	1.00034		diff
HMDB0034706	Cucurbitacin C	1.37668	0.138835	0.054863	0.19761	0.922499
HMDB0250606	Cyanine dye 3	1.00739	0.00319565	0.841446	0.932637	0.587744
HMDB0249361	Cyclo(D-trp-D-asp-pro-D-val-leu)	1.93624	0.28696	0.210969	0.471602	1.08204		diff
HMDB0250630	Cyclo(his-pro)	2.64736	0.422812	0.526793	0.764249	0.710981
HMDB0303367	Cyclosquamosin A	1.32433	0.121996	0.450636	0.700316	0.398787
HMDB0250832	Dalamid	1.04453	0.0189227	0.320366	0.581702	0.574249
HMDB0250840	Damme	0.938308	-0.0276545	0.0381757	0.151255	0.927328	diff
HMDB0250847	Dansylglutamyl-glycyl-arginine chloromethyl ketone	0.841209	-0.0750962	0.296399	0.561632	0.55088
HMDB0014639	Darifenacin	0.677528	-0.169073	0.281936	0.54353	0.762814
HMDB0250909	Deamino-homoarginine vasopressin	0.928133	-0.0323897	0.03553	0.1458	0.992033	diff
HMDB0242756	Deforolimus	1.13404	0.0546265	0.3359	0.590933	0.492499
HMDB0250939	Defoslimod	1.19097	0.0759016	0.0709989	0.239231	0.936483
HMDB0302739	Dehydroabietane	0.843596	-0.0738657	0.534559	0.7681	0.763711
HMDB0244629	Dehydroabietylamine	0.871259	-0.0598527	0.401494	0.648412	0.797236
HMDB0030273	Dehydrocarpaine II	1.08323	0.0347193	0.655557	0.855948	0.510767
HMDB0060469	Dehydrodolichol diphosphate	0.880914	-0.0550665	0.187138	0.444773	0.884325
HMDB0301992	Delphinidin 3-glucoside 5-(6''-malonylglucoside)	1.05194	0.0219917	0.187841	0.444773	1.10701		diff
HMDB0250983	delta9-Tetrahydrocannabinol hemisuccinate	1.02536	0.0108768	0.884113	0.952951	0.332188
HMDB0002596	Deoxycholic acid 3-glucuronide	0.830655	-0.0805792	0.498038	0.73459	0.53679
HMDB0242436	Deoxycholylcitrulline	0.988965	-0.00481897	0.90286	0.957882	0.858259
HMDB0242442	Deoxycholylhistidine	0.890966	-0.0501386	0.165728	0.415161	0.784327
HMDB0242435	Deoxycholylmethionine	0.756564	-0.121154	0.108577	0.319886	0.754355
HMDB0251025	Dermorphin	0.919972	-0.0362253	0.0716334	0.240663	0.857663
HMDB0033828	Desglucocheirotoxol	1.01494	0.00644016	0.830995	0.929711	0.78928
HMDB0251075	Devd-amc	0.909285	-0.0412998	0.443038	0.693529	0.69686
HMDB0251099	Dextromoramide	0.479945	-0.318809	0.24645	0.507476	0.549221
HMDB0035284	D-Fructosazine	0.985729	-0.00624243	0.721999	0.888856	0.728456
HMDB0055980	DG(14:0/0:0/22:6n3)	0.828907	-0.0814942	0.0857825	0.266389	1.08484		diff
HMDB0298696	DG(18:3(10,12,15)-OH(9)/0:0/i-13:0)	0.962941	-0.0164005	0.740795	0.896917	0.332651
HMDB0056372	DG(18:4n3/0:0/18:4n3)	0.632231	-0.199124	0.0871558	0.269199	1.34846		diff
HMDB0298604	DG(20:3(8Z,11Z,14Z)-2OH(5,6)/0:0/i-13:0)	1.23185	0.0905563	0.297863	0.561632	0.551305
HMDB0093599	DG(i-16:0/0:0/8:0)	0.826051	-0.082993	0.0778993	0.25213	0.936078
HMDB0300039	DG(LTE4/i-20:0/0:0)	1.23898	0.0930626	0.0622918	0.217548	0.886589
HMDB0298712	DG(PGF1alpha/0:0/i-13:0)	1.25033	0.0970249	0.217421	0.478824	0.591494
HMDB0299000	DG(PGJ2/0:0/i-15:0)	0.888629	-0.0512796	0.456801	0.70263	0.775148
HMDB0296934	DG(TXB2/0:0/2:0)	0.849464	-0.0708553	0.151267	0.390578	0.89783
HMDB0297142	DG(TXB2/0:0/8:0)	0.926492	-0.0331583	0.492625	0.732226	0.967081
HMDB0251219	Didemnin A	0.794529	-0.0998904	0.297222	0.561632	0.64596
HMDB0251242	Diethylaminoethyl-dextran	1.0418	0.0177863	0.186164	0.444233	0.659236
HMDB0251291	Dihydro-dids	0.964223	-0.0158226	0.355553	0.609122	0.818731
HMDB0251334	Dihydrotestosterone diglucuronide	1.1372	0.055835	0.429906	0.68126	0.559974
HMDB0251363	Dilazep	0.711039	-0.148106	0.257556	0.518279	0.74202
HMDB0259688	Dimethylmethoxy chromanol	1.00206	0.000892131	0.954849	0.975975	0.781949
HMDB0251546	Dimyristoyl phosphatidylglycerol	0.932764	-0.0302284	0.50921	0.747547	0.814993
HMDB0304339	dipalmitoyl phosphatidate	0.842874	-0.0742376	0.367435	0.616325	0.857401
HMDB0040521	Dipiperamide D	1.10722	0.0442344	0.298015	0.561632	0.843826
HMDB0040522	Dipiperamide E	0.837565	-0.0769817	0.101045	0.301559	0.833569
HMDB0259652	Direct Blue 1	1.04243	0.0180458	0.772855	0.908086	0.560332
HMDB0242127	Docosanedioic acid	0.818766	-0.0868402	0.299326	0.561632	0.82367
HMDB0302622	Dodecatrienoic acid	1.10994	0.0452997	0.605963	0.826944	0.397661
HMDB0250785	D-Phe-Cys-Tyr-D-Trp-Lys-Val-Cys-Trp-NH2	1.05689	0.0240289	0.583919	0.809669	0.568137
HMDB0249981	D-Phe-Gln-Trp-Ala-Val-Gly-His-Sta-Leu-NH2	0.913337	-0.0393689	0.287115	0.550293	0.640848
HMDB0251612	Dpp-II	0.989914	-0.00440263	0.795898	0.919082	0.525536
HMDB0034030	Dulxanthone E	0.932601	-0.0303042	0.773219	0.908086	0.695793
HMDB0251713	Efegatran	1.08489	0.0353875	0.723625	0.888856	0.446702
HMDB0251715	Efonidipine	0.984046	-0.00698447	0.909035	0.960001	1.21762		diff
HMDB0251728	Elacridar	1.10603	0.0437663	0.36203	0.609931	0.671584
HMDB0040854	Elatoside K	0.832617	-0.0795548	0.110534	0.321895	1.13098		diff
HMDB0301704	Ellagic acid arabinoside	0.951373	-0.021649	0.534922	0.7681	0.637008
HMDB0251754	Elsamitrucin	1.19765	0.078331	0.256214	0.517382	1.00266		diff
HMDB0060622	Endoxifen O-glucuronide	1.79932	0.255108	0.0621393	0.217548	0.935304
HMDB0001045	Enkephalin L	1.06232	0.0262564	0.506834	0.74565	0.862818
HMDB0302413	Epicatechin-(4beta->8)-epigallocatechin 3'-gallate	1.08425	0.0351278	0.352588	0.608293	0.871138
HMDB0302414	Epigallocatechin-(4beta->8)-epicatechin 3,3'-digallate	0.82332	-0.0844316	0.249529	0.508801	0.88191
HMDB0240271	Ergoloid	1.03629	0.0154821	0.854154	0.938547	0.415881
HMDB0251917	Ergovaline	1.10642	0.0439218	0.570957	0.799602	0.861817
HMDB0252023	ethyl ((3,4,5-trihydroxy-6-((4-(4-isopropoxybenzyl)-1-isopropyl-5-methyl-1H-pyrazol-3-yl)oxy)tetrahydro-2H-pyran-2-yl)methyl) carbonate	0.91736	-0.0374604	0.769252	0.907463	0.668925
HMDB0038738	Ethyl 3-hydroxyoctanoate O-[glucosyl-(1->6)-glucoside]	0.81689	-0.0878365	0.35907	0.609122	0.640859
HMDB0252984	Ethyl 4-[5-[(2-ethoxypyrimidin-5-yl)methyl]-2-[(4-fluorophenyl)methylsulfanyl]-4-oxopyrimidin-1-yl]benzoate	1.14478	0.0587226	0.295139	0.561449	0.839395
HMDB0252047	Ethyl L-tryptophanate	0.318995	-0.496216	0.211985	0.472954	0.80442
HMDB0257939	Ethylene diamine tetra (methylene phosphonic acid)	1.01164	0.00502642	0.7185	0.888856	0.612031
HMDB0252113	Etomoxir	2.78999	0.445603	0.0567888	0.203907	0.902205
HMDB0014911	Etoposide	0.849391	-0.0708926	0.524638	0.762274	0.371613
HMDB0252153	F1alpha	1.19973	0.0790829	0.739993	0.89689	0.679316
HMDB0252155	FA 15 (antioxidant)	0.846502	-0.0723719	0.115534	0.331043	0.983934
HMDB0033693	Falcarinone	1.00832	0.00359851	0.945744	0.972999	0.33802
HMDB0252159	Falecalcitriol	0.797436	-0.0983041	0.599784	0.826322	0.528767
HMDB0252168	Farmocaine	0.908193	-0.0418217	0.634805	0.843259	0.747532
HMDB0038220	Fast green FCF	1.01502	0.00647357	0.84644	0.933708	0.594859
HMDB0302189	F-Chlorogenin	0.922555	-0.0350076	0.780326	0.911174	0.475387
HMDB0035498	Fevicordin B 2-[rhamnosyl-(1->4)-glucosyl-(1->6)-glucoside]	0.942637	-0.0256557	0.49185	0.732197	1.10645		diff
HMDB0015434	Forasartan	1.04069	0.0173202	0.828079	0.929162	0.303298
HMDB0252464	Fosenopril	1.01193	0.00515193	0.827285	0.929162	0.82811
HMDB0252475	Fozivudine tidoxil	1.17551	0.0702266	0.423193	0.675346	0.913101
HMDB0252476	FP-biotin	1.47284	0.168154	0.199157	0.45858	0.739539
HMDB0252519	Fumaryl acetoacetate	1.09716	0.0402719	0.128804	0.350434	0.683233
HMDB0032992	Furaneol 4-glucoside	1.08708	0.0362602	0.697761	0.880051	0.42135
HMDB0039874	Furfuryl isovalerate	1.02885	0.0123515	0.342171	0.598408	0.62247
HMDB0033514	Fusarochromanone	0.995997	-0.00174216	0.938403	0.972999	0.769545
HMDB0034314	Fusaroskyrin	1.00134	0.000580821	0.983276	0.989303	0.552081
HMDB0252558	Fuziline	1.01984	0.00853072	0.846757	0.933708	0.668757
HMDB0010711	Galactosylceramide (d18:1/22:0)	1.04812	0.0204121	0.0824382	0.258802	1.0524		diff
HMDB0010713	Galactosylceramide (d18:1/26:1(17Z))	0.835851	-0.077871	0.043937	0.165931	0.976491	diff
HMDB0252583	Galactosylpyridinoline	10.5706	1.0241	0.388755	0.638457	0.386301
HMDB0252609	gamma-Aminobutyric acid glutamate	1.03505	0.0149597	0.213809	0.47531	0.879647
HMDB0252618	gamma-Glutamylacetamide	1.04254	0.0180908	0.87508	0.946768	0.21922
HMDB0004891	Ganglioside GA2 (d18:1/18:0)	0.991747	-0.00359911	0.843413	0.933188	0.59866
HMDB0011915	Ganglioside GM3 (d18:0/16:0)	1.08632	0.0359581	0.53248	0.7681	0.52187
HMDB0035985	Ganoderic acid G	1.05202	0.0220222	0.90881	0.960001	0.165613
HMDB0035885	Ganoderic acid L	0.983307	-0.00731091	0.982443	0.989303	0.224653
HMDB0252639	Garcinia biflavonoid 1	1.0628	0.0264527	0.812102	0.922438	0.487078
HMDB0029511	Garcinone C	0.735658	-0.133324	0.259129	0.519873	0.899725
HMDB0252653	Gcdcs	1.05711	0.02412	0.404622	0.648412	1.05293		diff
HMDB0252657	GDC-0834 Racemate	1.1758	0.070335	0.485844	0.73123	0.522336
HMDB0014462	Gefitinib	0.887173	-0.0519918	0.321251	0.581702	0.700568
HMDB0252678	Genipin 1-gentiobioside	0.740257	-0.130618	0.234313	0.495278	0.742859
HMDB0252757	Glu-Ile-Leu-Asp-Val	1.03904	0.0166335	0.452249	0.700316	0.793952
HMDB0304561	glutamic acid betaine	0.152995	-0.815324	0.0360021	0.14669	0.947505	diff
HMDB0059793	Gluten exorphin A5	0.983953	-0.00702581	0.682264	0.871024	0.592798
HMDB0059795	Gluten exorphin B5	1.13264	0.0540932	0.519849	0.758967	0.802196
HMDB0252941	Gly-arg-gly-glu-ser-pro	1.01458	0.00628503	0.957527	0.976514	0.318181
HMDB0252840	Glycerol glutamate	1.01184	0.00511164	0.686542	0.872607	0.823611
HMDB0252870	Glycogen Phosphorylase Inhibitor	0.910268	-0.0408305	0.224739	0.488401	0.82541
HMDB0028840	Glycyl-Glutamate	1.44695	0.160455	0.199634	0.45876	0.572104
HMDB0252877	Glycyl-histidyl-arginyl-proline	0.726269	-0.138903	0.189903	0.446213	0.830061
HMDB0304375	GMP-N-epsilon-(N-alpha-acetyl lysine methyl ester) 5'-phosphoramidate	1.06073	0.0256063	0.86462	0.942085	0.331923
HMDB0038540	Goshonoside F2	1.61543	0.208288	0.0870502	0.269199	0.964495
HMDB0252917	Gosogliptin	0.974155	-0.011372	0.937287	0.972999	0.4619
HMDB0033250	Grevilline C	1.03117	0.0133299	0.584174	0.809669	0.720202
HMDB0253043	Haloperidol decanoate	1.05251	0.0222266	0.0680545	0.234819	0.85153
HMDB0029834	Harmalan	0.419773	-0.376985	0.121589	0.340745	0.733604
HMDB0035197	Harmanine	1.15043	0.0608619	0.140188	0.370854	0.649412
HMDB0034603	Hebevinoside XIII	0.830623	-0.0805961	0.643489	0.84596	0.831207
HMDB0034660	Heterophyllin	0.950883	-0.0218729	0.882798	0.952633	0.493248
HMDB0040662	Hoduloside X	0.974222	-0.0113419	0.821789	0.925026	0.982909
HMDB0030200	Hovenine A	0.91458	-0.0387784	0.0586382	0.20924	0.960902
HMDB0252425	H-Phe-D-met-arg-phe-NH2	0.791865	-0.101349	0.070755	0.239231	0.935495
HMDB0253243	Hydrocortisone 17-butyrate	0.835455	-0.0780769	0.604824	0.826944	0.528072
HMDB0253282	hydroxyoctadecenoylcarnitine	0.628153	-0.201935	0.0519604	0.187744	0.920135
HMDB0034229	Hygromycin B	0.908071	-0.04188	0.560953	0.793762	1.0468		diff
HMDB0253340	Icaridin	1.08474	0.0353275	0.802068	0.922438	0.513801
HMDB0253373	Idarubicinone	1.15467	0.0624574	0.214403	0.475577	1.34726		diff
HMDB0253374	Idasanutlin	1.20057	0.0793888	0.554863	0.787247	0.541088
HMDB0253376	Idebenone	1.0192	0.0082612	0.906272	0.960001	0.465639
HMDB0253397	Ile-Ile-Ala-Glu-Lys	2.15694	0.333838	0.163421	0.413854	0.688773
HMDB0253400	Ilmofosine	0.93507	-0.029156	0.0789182	0.253288	0.825404
HMDB0253485	Ingenol mebutate	0.88115	-0.0549499	0.61906	0.837527	1.03434		diff
HMDB0253492	inositol 1,3,4,5,6-pentakisphosphate	1.14738	0.0597091	0.121449	0.340745	0.802056
HMDB0253506	Involucrin	1.02697	0.0115585	0.648682	0.85084	0.635672
HMDB0253572	Iprovalicarb	0.916766	-0.0377415	0.601196	0.826784	0.619272
HMDB0000739	Isodesmosine	1.00467	0.00202424	0.964933	0.979424	0.4768
HMDB0253388	Isoglobotrihexosylceramide	1.04178	0.0177768	0.510647	0.748385	0.769213
HMDB0253672	Isopilocarpinic acid	0.99643	-0.00155322	0.960515	0.978132	0.660174
HMDB0253680	Isopropyldichloromethyl ether	1.14923	0.0604051	0.112761	0.325427	1.01273		diff
HMDB0302355	Isorhamnetin 3-O-(beta-D-glucopyranosyl-(1->6)-beta-D-glucopyranoside)	0.979323	-0.00907404	0.914612	0.962353	0.576301
HMDB0304580	isorhamnetin 3-rutinoside-7-glucoside	1.02816	0.0120595	0.261266	0.521171	0.895588
HMDB0303622	Isorhamnetin 3-sophoroside	1.09739	0.0403601	0.518394	0.757805	0.620215
HMDB0002091	Isovalerylglucuronide	1.03588	0.0153107	0.829848	0.929711	0.789507
HMDB0030528	Janthitrem B	1.29496	0.112257	0.248776	0.508686	0.673887
HMDB0030531	Janthitrem G	1.0643	0.0270625	0.621038	0.837527	0.382745
HMDB0036105	Kanokoside D	1.41244	0.14997	0.324877	0.583848	0.53164
HMDB0041102	Kanzonol O	0.980045	-0.00875416	0.86871	0.942085	0.800296
HMDB0029787	Kanzonol W	1.04418	0.0187772	0.050098	0.18276	1.06955		diff
HMDB0041394	Khelmarin D	0.950083	-0.0222384	0.754395	0.903603	0.805332
HMDB0253800	Kifunensine	1.3718	0.13729	0.0766397	0.250168	0.9117
HMDB0039077	Lactariamide B	1.03568	0.0152273	0.257561	0.518279	0.813776
HMDB0061103	lamotrigine-2-N-glucuronide	1.02455	0.0105312	0.488883	0.73125	0.795624
HMDB0254017	Leptine I	1.12871	0.0525823	0.205223	0.46432	1.23164		diff
HMDB0304803	Leu-Arg-Asn-Arg	0.827259	-0.0823584	0.638317	0.844961	0.625934
HMDB0031995	Licorice glycoside C1	1.069	0.0289778	0.642923	0.84596	0.446197
HMDB0254109	Linuron	1.06994	0.0293597	0.0636932	0.221198	0.975293
HMDB0243710	Lisinopril-tryptophan	1.59242	0.202058	0.109339	0.320634	0.806491
HMDB0250586	L-Prolinamide, N-methyl-L-alanyl-(2S)-2-cyclohexylglycyl-N-(2-(2-oxazolyl)-4-phenyl-5-thiazolyl)-	0.847684	-0.0717659	0.529507	0.766252	0.604168
HMDB0247954	L-Prolinamide,D-tyrosyl-L-arginylglycyl-4-nitro-L-phenylalanyl-	1.47728	0.169462	0.0413252	0.160958	0.942028	diff
HMDB0254195	Lufenuron	1.03167	0.013542	0.357596	0.609122	0.901579
HMDB0254197	Luliconazole	0.984108	-0.00695718	0.78389	0.914406	0.853451
HMDB0254205	Lumirubin	1.11655	0.0478772	0.337905	0.59185	0.576288
HMDB0114756	LysoPA(24:0/0:0)	0.940794	-0.0265057	0.722678	0.888856	0.583568
HMDB0114767	LysoPA(i-20:0/0:0)	0.793815	-0.100281	0.113007	0.325427	0.88323
HMDB0061699	LysoPC(0:0/20:4(5Z,8Z,11Z,14Z))	0.988793	-0.00489483	0.867927	0.942085	0.340062
HMDB0010388	LysoPC(18:3(9Z,12Z,15Z)/0:0)	1.06439	0.0271016	0.480253	0.729407	0.741838
HMDB0010389	LysoPC(18:4(6Z,9Z,12Z,15Z)/0:0)	0.871153	-0.0599053	0.750231	0.90358	0.55551
HMDB0010392	LysoPC(20:2(11Z,14Z)/0:0)	0.97752	-0.0098745	0.730022	0.89188	1.01621		diff
HMDB0010394	LysoPC(20:3(8Z,11Z,14Z)/0:0)	0.907263	-0.0422668	0.299135	0.561632	0.871463
HMDB0010397	LysoPC(20:5(5Z,8Z,11Z,14Z,17Z)/0:0)	0.81423	-0.0892527	0.224055	0.488401	0.663667
HMDB0010400	LysoPC(22:2(13Z,16Z)/0:0)	1.04249	0.0180714	0.712974	0.887555	0.613236
HMDB0010403	LysoPC(22:5(7Z,10Z,13Z,16Z,19Z)/0:0)	0.885691	-0.052718	0.120329	0.340551	0.809181
HMDB0010404	LysoPC(22:6(4Z,7Z,10Z,13Z,16Z,19Z)/0:0)	1.02873	0.0123033	0.697238	0.880051	0.556266
HMDB0013122	LysoPC(P-18:0/0:0)	0.524683	-0.280103	0.113645	0.326445	0.77122
HMDB0011526	LysoPE(22:6(4Z,7Z,10Z,13Z,16Z,19Z)/0:0)	0.990917	-0.00396255	0.895027	0.955749	0.723236
HMDB0011529	LysoPE(24:6(6Z,9Z,12Z,15Z,18Z,21Z)/0:0)	1.07746	0.0323996	0.180411	0.435489	0.800774
HMDB0240602	LysoPG(18:1(9Z)/0:0)	1.01855	0.00798328	0.854613	0.938547	0.632832
HMDB0061695	LysoPI(16:0/0:0)	1.09802	0.0406115	0.898474	0.957882	0.428566
HMDB0240260	LysoPI(20:0/0:0)	1.04265	0.0181375	0.715646	0.888856	0.414891
HMDB0240606	LysoPS(18:0/0:0)	0.996679	-0.00144486	0.941803	0.972999	0.520843
HMDB0240604	LysoPS(18:2(9Z,12Z)/0:0)	1.11772	0.0483319	0.0970267	0.292608	1.04398		diff
HMDB0038033	Malvidin 3-laminaribioside	1.15392	0.0621772	0.150008	0.389952	0.746606
HMDB0035603	Mascaroside	1.13105	0.0534828	0.641416	0.84596	0.874587
HMDB0039487	Medicagenic acid 3-O-[b-D-glucosyl-(1->6)-b-D-glucosyl-(1->3)-b-D-glucoside]	0.831626	-0.080072	0.232925	0.495278	0.829689
HMDB0254423	Melengestrol acetate	0.841954	-0.0747118	0.22571	0.488401	0.771534
HMDB0254433	Menahydroquinone-4	0.92855	-0.0321947	0.209341	0.469434	0.651777
HMDB0254438	Menatetrenone Epoxide	0.921004	-0.0357385	0.724855	0.888856	0.708402
HMDB0254449	Mepartricin A	0.933819	-0.0297373	0.391187	0.638457	0.536643
HMDB0040897	Methyl (3x,4E,10R)-3,10-dihydroxy-4,11-dodecadiene-6,8-diynoate 10-glucoside	0.952645	-0.0210691	0.816186	0.922438	0.690003
HMDB0031977	Methyl (9Z)-6'-oxo-6,5'-diapo-6-carotenoate	1.19485	0.077314	0.26109	0.521171	0.68884
HMDB0257390	Methyl 1-(3,4-dimethoxyphenyl)-3-(3-ethyl-1-oxopentyl)-4-hydroxy-6,7,8-trimethoxy-2-naphthalenecarboxylate	0.93119	-0.0309617	0.848329	0.934544	0.658698
HMDB0038523	Methyl 2-(10-heptadecenyl)-6-hydroxybenzoate	0.960014	-0.0177226	0.635563	0.843259	0.320671
HMDB0254618	Methyl triclosan	1.07606	0.0318378	0.0936384	0.285423	0.883314
HMDB0303110	Methyl-[12]-gingerdiol	0.89492	-0.0482159	0.550178	0.782369	0.696753
HMDB0302475	Methylgeranate	1.03331	0.0142305	0.885638	0.9537	0.429221
HMDB0011589	MG(24:1(15Z)/0:0/0:0)	0.91743	-0.037427	0.361742	0.609931	0.643579
HMDB0254711	Midesteine	0.951033	-0.0218044	0.274903	0.53675	0.970556
HMDB0254736	Mimic A	0.743485	-0.128728	0.178599	0.434723	0.927817
HMDB0254760	MITOGUAZONE	2.67294	0.426989	0.430457	0.68126	0.370127
HMDB0030465	Mocimycin	1.07982	0.033351	0.685905	0.872607	1.06908		diff
HMDB0254822	Modecainide	0.823049	-0.0845744	0.280984	0.543132	0.607702
HMDB0254835	Molinate	1.00643	0.00278551	0.865996	0.942085	0.761985
HMDB0254847	Monoacetyldapsone hydroxylamine	0.998188	-0.000787587	0.961808	0.978132	0.832735
HMDB0029783	Mono-trans-p-coumaroylmesotartaric acid	0.975938	-0.0105776	0.734482	0.894478	0.822353
HMDB0030795	Moreollin	0.821151	-0.0855772	0.359209	0.609122	0.414103
HMDB0254904	Motolimod	0.923711	-0.0344637	0.151268	0.390578	0.622073
HMDB0254950	Murametide	1.33636	0.125923	0.455154	0.70105	0.713565
HMDB0254968	Mycobactins	0.982022	-0.00787888	0.923248	0.965252	0.949824
HMDB0259418	Myo-inositol trispyrophosphate	1.00549	0.00237918	0.908573	0.960001	0.844363
HMDB0254743	Myotoxin A	0.969008	-0.0136727	0.730425	0.89188	0.528144
HMDB0040768	N-(2,5-Dihydroxyphenyl)pyridinium(1+)	1.08171	0.0341127	0.111868	0.32377	0.925823
HMDB0259684	N-(2,6-Difluorophenyl)-2-oxoglycyl-N-((1S)-1-(carboxymethyl)-2-oxo-3-(2,3,5,6-tetrafluorophenoxy)propyl)-L-alaninamide	0.95166	-0.0215184	0.435944	0.685814	0.46362
HMDB0255288	N(alpha)-Phosphorylalanylproline	1.03333	0.0142378	0.568554	0.79958	0.729827
HMDB0249359	N,N'-[Sulfanediylbis(Ethane-2,1-Diyl-1,3,4-Thiadiazole-5,2-Diyl)]bis(2-Phenylacetamide)	1.01543	0.00665195	0.816703	0.922438	0.730777
HMDB0253349	N,N-Bis(allyl)-tyr-gly-gly-psi-methylthio-phe-leu	1.28825	0.110001	0.739322	0.89689	0.640486
HMDB0255273	N,N'-Dibenzylethylenediamine	0.821338	-0.0854783	0.524768	0.762274	0.487834
HMDB0248293	N-[(1R)-1-[3-(4-Ethoxyphenyl)-4-oxopyrido[2,3-d]pyrimidin-2-yl]ethyl]-N-(pyridin-3-ylmethyl)-2-[4-(trifluoromethoxy)phenyl]acetamide	0.822822	-0.0846943	0.0889261	0.273198	1.08074		diff
HMDB0254791	n-[2(r)-Hydroxy-1(s)-indanyl]-2(r)-phenylmethyl-4(s)-hydroxy-5-[4-[2-benzofuranylmethyl]-2(s)-[tert-butylaminocarbonyl]-piperazinyl]-pentaneamide	1.55139	0.190721	0.0925804	0.283666	1.01672		diff
HMDB0260409	N-[4-[[3-[(1-Ethyl-3-fluoropiperidin-4-yl)amino]-1H-pyrazolo[3,4-b]pyridin-4-yl]oxy]-3-fluorophenyl]-2-(4-fluorophenyl)-3-oxopyridazine-4-carboxamide	0.934935	-0.0292188	0.614329	0.834355	0.608612
HMDB0248664	N2-[2-Methoxy-4-[4-(4-methyl-1-piperazinyl)-1-piperidinyl]phenyl]-N4-[2-[(1-methylethyl)sulfonyl]phenyl]-1,3,5-triazine-2,4-diamine	0.851426	-0.0698533	0.628193	0.838584	0.285456
HMDB0002189	N8-Acetylspermidine	0.851066	-0.070037	0.887709	0.953975	0.224925
HMDB0001104	N-Acetyl-b-glucosaminylamine	0.954598	-0.0201795	0.536397	0.7681	0.834665
HMDB0062501	N-Acetyl-serylaspartic acid	1.81312	0.258427	0.3522	0.608293	0.45331
HMDB0241990	N-Arachidonoyl Arginine	0.88808	-0.0515477	0.160188	0.411759	0.715603
HMDB0040817	Nb-Arachidoyltryptamine	0.947245	-0.0235378	0.570832	0.799602	0.683302
HMDB0040816	Nb-Stearoyltryptamine	1.01047	0.00452288	0.911593	0.961766	0.467192
HMDB0255114	N-Desethyl Sunitinib	1.0205	0.00881119	0.943914	0.972999	0.441306
HMDB0242008	N-Docosahexaenoyl Arginine	0.906697	-0.0425378	0.161919	0.412196	0.688133
HMDB0062333	N-Docosahexaenoyl phenylalanine	1.026	0.0111478	0.843849	0.933188	0.447627
HMDB0255516	Neoandrographolide	1.17309	0.0693326	0.0615206	0.216169	1.08747		diff
HMDB0060144	Neocasomorphin (1-5)	0.945146	-0.0245013	0.712289	0.887555	0.612518
HMDB0035950	Nervonoylacetone	0.870434	-0.0602643	0.0729264	0.243583	0.920915
HMDB0255140	n-formimidoyl-glutamic acid	1.06555	0.0275738	0.673522	0.863702	0.58564
HMDB0255143	N-Formyl-dl-phenylalanine	0.982928	-0.00747839	0.69085	0.875305	0.566431
HMDB0258447	N-Geranyl-N'-(2-adamantyl)ethane-1,2-diamine	0.930389	-0.0313356	0.299812	0.561632	0.69052
HMDB0038750	N-Hydroxy-L-tyrosine	0.9827	-0.00757913	0.755773	0.903603	0.854159
HMDB0255216	n-octyl-beta-D-thioglucopyranoside	0.931669	-0.0307384	0.749815	0.90358	0.606908
HMDB0255698	Nolatrexed	0.981217	-0.00823472	0.788286	0.915604	0.602509
HMDB0241955	N-Oleoyl Asparagine	0.7647	-0.116509	0.241553	0.504274	0.870875
HMDB0062335	N-Oleoyl GABA	0.756713	-0.121069	0.165275	0.415161	1.09112		diff
HMDB0241959	N-Oleoyl Glutamic acid	1.12553	0.0513555	0.6652	0.858781	0.694106
HMDB0035771	Nomilinic acid	1.01134	0.00489539	0.942157	0.972999	0.435378
HMDB0011634	Norspermidine	1.01297	0.005596	0.841626	0.932637	0.422005
HMDB0030510	Notoginsenoside C	0.953857	-0.0205167	0.811817	0.922438	0.837627
HMDB0241928	N-Palmitoyl Leucine	0.94752	-0.0234116	0.755066	0.903603	0.815342
HMDB0241937	N-Stearoyl Arginine	0.926783	-0.0330219	0.331083	0.588921	0.630516
HMDB0241941	N-Stearoyl Glutamine	1.10112	0.0418334	0.280994	0.543132	0.645298
HMDB0255242	N-succinyl-chitosan	1.09971	0.0412771	0.429217	0.68126	0.455256
HMDB0255834	o-(pentafluorobenzyloxycarbonyl)benzoyl chloride	1.0578	0.0244046	0.242315	0.504274	0.953208
HMDB0255890	Octachlorodibenzofuran	0.9539	-0.0204973	0.804246	0.922438	0.714455
HMDB0032790	Octacosyl triacontanoate	0.987349	-0.00552946	0.919961	0.964433	0.521748
HMDB0302977	Octadecyl ferulate	0.932287	-0.0304503	0.205691	0.46432	0.762696
HMDB0094680	Octaethylene glycol	0.906744	-0.0425151	0.633079	0.843259	0.613431
HMDB0061172	O-Desmethylvenlafaxine glucuronide	0.962023	-0.0168147	0.815286	0.922438	0.948213
HMDB0034361	Olitorin	1.26352	0.101583	0.475603	0.726106	0.389813
HMDB0014420	Olmesartan	1.21775	0.0855573	0.149105	0.388484	0.99114
HMDB0255965	Ombitasvir	0.942252	-0.0258328	0.436019	0.685814	0.704499
HMDB0003834	P1,P4-Bis(5'-xanthosyl) tetraphosphate	1.01025	0.0044292	0.891705	0.953975	0.771131
HMDB0264019	PA(18:2(9Z,12Z)/PGD2)	0.939837	-0.0269476	0.668465	0.862027	0.496308
HMDB0264395	PA(18:3(9,11,15)-OH(13)/18:4(6Z,9Z,12Z,15Z))	1.03713	0.0158347	0.791625	0.916913	0.243104
HMDB0264763	PA(20:3(8Z,11Z,14Z)-2OH(5,6)/20:1(11Z))	1.01263	0.00545258	0.981678	0.989303	0.685751
HMDB0267358	PA(20:3(8Z,11Z,14Z)-2OH(5,6)/i-12:0)	0.835525	-0.0780404	0.0955272	0.289606	1.04238		diff
HMDB0267646	PA(20:4(5Z,7E,11Z,14Z)-OH(9)/i-15:0)	0.944526	-0.0247862	0.577309	0.804034	0.95253
HMDB0267906	PA(20:4(8Z,11Z,14Z,17Z)-2OH(5S,6R)/i-17:0)	0.988143	-0.00518014	0.891298	0.953975	0.448807
HMDB0115200	PA(20:5(5Z,8Z,11Z,14Z,17Z)/15:0)	0.992203	-0.00339951	0.93858	0.972999	0.742393
HMDB0267502	PA(22:5(4Z,7Z,10Z,13Z,19Z)-O(16,17)/i-13:0)	0.964786	-0.0155689	0.642191	0.84596	0.802758
HMDB0267296	PA(22:6(4Z,7Z,11E,13Z,15E,19Z)-2OH(10S,17)/a-25:0)	1.09421	0.0391011	0.48135	0.729646	0.525828
HMDB0115686	PA(8:0/i-13:0)	1.63762	0.214214	0.259258	0.519873	0.543861
HMDB0267446	PA(PGD2/i-13:0)	0.946281	-0.02398	0.533692	0.7681	0.722609
HMDB0266684	PA(PGF1alpha/8:0)	0.992149	-0.00342326	0.961958	0.978132	0.34445
HMDB0303020	Palmitodiolen	3.29405	0.51773	0.300124	0.561632	0.9465
HMDB0240592	Palmitoylcholine	0.935939	-0.0287524	0.765653	0.905078	0.429316
HMDB0256095	Palustrine	0.837754	-0.0768835	0.53747	0.7681	0.691571
HMDB0288825	PC(20:4(5Z,7E,11Z,14Z)-OH(9)/2:0)	0.988287	-0.00511675	0.889205	0.953975	0.779358
HMDB0288873	PC(20:5(7Z,9Z,11E,13E,17Z)-3OH(5,6,15)/2:0)	0.754875	-0.122125	0.320751	0.581702	0.550881
HMDB0008782	PC(24:0/24:0)	1.01782	0.00767228	0.942879	0.972999	0.427909
HMDB0008810	PC(24:1(15Z)/22:2(13Z,16Z))	1.06887	0.0289237	0.573173	0.800213	0.853527
HMDB0008813	PC(24:1(15Z)/22:5(7Z,10Z,13Z,16Z,19Z))	0.883465	-0.0538109	0.127985	0.349298	0.910443
HMDB0008815	PC(24:1(15Z)/24:0)	0.99945	-0.000239027	0.992626	0.996964	0.668935
HMDB0008816	PC(24:1(15Z)/24:1(15Z))	0.77341	-0.11159	0.179534	0.435199	0.890305
HMDB0286863	PC(PGJ2/18:4(6Z,9Z,12Z,15Z))	1.0298	0.012753	0.808866	0.922438	0.587118
HMDB0288114	PC(TXB2/22:3(10Z,13Z,16Z))	1.12074	0.0495031	0.271793	0.534743	0.65126
HMDB0008955	PE(16:1(9Z)/15:0)	1.15797	0.0636988	0.178959	0.434723	0.962229
HMDB0260629	PE(18:1(9Z)-O(12,13)/14:0)	0.964938	-0.0155004	0.841161	0.932637	0.804041
HMDB0260765	PE(18:3(9,11,15)-OH(13)/14:1(9Z))	1.13909	0.0565567	0.080793	0.257336	1.05004		diff
HMDB0009698	PE(22:6(4Z,7Z,10Z,13Z,16Z,19Z)/20:5(5Z,8Z,11Z,14Z,17Z))	0.884719	-0.0531945	0.276349	0.537268	0.686203
HMDB0260759	PE(22:6(4Z,7Z,11E,13Z,15E,19Z)-2OH(10S,17)/14:1(9Z))	0.762071	-0.118005	0.202259	0.461102	0.930695
HMDB0011336	PE(P-16:0/14:1(9Z))	0.986093	-0.00608193	0.913557	0.962123	0.810768
HMDB0301995	Pelargonidin 3-O-[2-O-(6-(E)-caffeoyl-beta-D-glucopyranosyl)-6-O-(E)-caffeoyl-beta-D-glucopyranoside] 5-O-(beta-D-glucopyranoside)	1.0823	0.0343478	0.365312	0.613659	0.795275
HMDB0256239	Penitrem B	0.983855	-0.00706871	0.951129	0.975975	0.457185
HMDB0256240	Penitrem D	1.12264	0.050242	0.622882	0.838584	0.40506
HMDB0114629	PE-NMe2(24:0/24:0)	1.01355	0.00584625	0.743918	0.898803	0.623011
HMDB0114659	PE-NMe2(24:1(15Z)/24:1(15Z))	1.0121	0.00522177	0.74375	0.898803	0.695727
HMDB0256258	Pentafluorobenzene	1.01941	0.00834907	0.901341	0.957882	1.05405		diff
HMDB0038221	Pentigetide	0.70618	-0.151085	0.217531	0.478824	0.782483
HMDB0256309	Peregrine	1.08961	0.0372696	0.860207	0.941312	0.681416
HMDB0256321	Perfluoroheptanesulfonic acid	0.70521	-0.151681	0.209591	0.469434	0.935534
HMDB0272234	PG(20:3(8Z,11Z,14Z)-2OH(5,6)/i-24:0)	0.907532	-0.0421382	0.186354	0.444233	0.85879
HMDB0271076	PG(PGD2/i-12:0)	0.749924	-0.124983	0.0597148	0.211115	1.08191		diff
HMDB0272080	PG(PGF1alpha/i-21:0)	1.68559	0.226752	0.0855497	0.266386	1.1683		diff
HMDB0271082	PG(PGJ2/i-12:0)	0.790612	-0.102036	0.187948	0.444773	0.884752
HMDB0271290	PG(PGJ2/i-14:0)	0.835868	-0.0778623	0.140404	0.370854	0.828876
HMDB0275673	PGP(18:1(9Z)-O(12,13)/i-20:0)	0.873614	-0.0586805	0.755341	0.903603	0.778141
HMDB0013591	PGP(18:3(9Z,12Z,15Z)/22:6(4Z,7Z,10Z,13Z,16Z,19Z))	0.809246	-0.0919197	0.325207	0.583848	0.834513
HMDB0274157	PGP(20:3(6,8,11)-OH(5)/22:5(7Z,10Z,13Z,16Z,19Z))	1.06811	0.0286149	0.657985	0.857172	0.551249
HMDB0275473	PGP(20:5(5Z,8Z,10E,14Z,17Z)-OH(12)/i-18:0)	0.784313	-0.10551	0.350353	0.607172	0.851011
HMDB0276013	PGP(22:5(4Z,7Z,10Z,13Z,19Z)-O(16,17)/i-24:0)	0.900579	-0.045478	0.263385	0.522338	1.02691		diff
HMDB0272481	PGP(22:6(4Z,7Z,11E,13Z,15E,19Z)-2OH(10S,17)/16:1(9Z))	0.936632	-0.0284312	0.721694	0.888856	0.729514
HMDB0275492	PGP(22:6(4Z,7Z,11E,13Z,15E,19Z)-2OH(10S,17)/i-18:0)	1.05642	0.023837	0.866994	0.942085	1.07042		diff
HMDB0275596	PGP(22:6(4Z,7Z,11E,13Z,15E,19Z)-2OH(10S,17)/i-19:0)	0.984509	-0.00678032	0.865311	0.942085	0.922013
HMDB0273583	PGP(5-iso PGF2VI/20:3(8Z,11Z,14Z))	0.772145	-0.112301	0.0725077	0.24289	0.855957
HMDB0274716	PGP(LTE4/a-25:0)	0.843946	-0.0736853	0.0819935	0.258286	0.840196
HMDB0275861	PGP(TXB2/i-22:0)	0.896651	-0.0473766	0.393407	0.640262	0.980983
HMDB0031897	Phaseolic acid	0.852155	-0.0694816	0.601619	0.826784	0.452077
HMDB0031825	Phenyl vinyl sulfide	1.13444	0.054781	0.299979	0.561632	0.532406
HMDB0256449	Pheophorbide a	0.96227	-0.0167032	0.562477	0.794603	0.486153
HMDB0038535	Physagulin C	0.928614	-0.0321647	0.594346	0.820797	0.424479
HMDB0277004	PI(20:4(7E,9E,11Z,13E)-3OH(5S,6R,15S)/20:0)	0.576258	-0.239383	0.0609882	0.214955	1.13231		diff
HMDB0278088	PI(22:5(4Z,7Z,10Z,13Z,19Z)-O(16,17)/22:4(7Z,10Z,13Z,16Z))	1.02207	0.00947876	0.841727	0.932637	1.18355		diff
HMDB0278086	PI(22:6(4Z,7Z,11E,13Z,15E,19Z)-2OH(10S,17)/22:4(7Z,10Z,13Z,16Z))	1.09487	0.0393607	0.172901	0.427233	1.18861		diff
HMDB0276073	PI(5-iso PGF2VI/16:0)	1.11174	0.0460041	0.802354	0.922438	0.359613
HMDB0277162	PI(PGD1/20:1(11Z))	0.838849	-0.0763161	0.161212	0.412196	1.1126		diff
HMDB0276055	PI(PGD2/16:0)	0.847989	-0.0716096	0.124661	0.345981	0.887039
HMDB0277060	PI(PGF1alpha/20:0)	1.04546	0.0193067	0.694166	0.877444	1.0125		diff
HMDB0277828	PI(PGJ2/22:3(10Z,13Z,16Z))	1.21543	0.0847283	0.219901	0.482058	1.3817		diff
HMDB0278034	PI(PGJ2/22:4(7Z,10Z,13Z,16Z))	1.10486	0.0433089	0.701732	0.881191	1.11931		diff
HMDB0256907	Pinane thromboxane A2	1.02438	0.0104611	0.865819	0.942085	0.607209
HMDB0256563	Pinometostat	1.19846	0.0786218	0.318762	0.58044	0.703961
HMDB0279507	PIP(18:1(12Z)-2OH(9,10)/20:0)	0.878472	-0.056272	0.190943	0.447106	0.954545
HMDB0279719	PIP(18:1(9Z)-O(12,13)/20:2(11Z,14Z))	0.933793	-0.0297493	0.582631	0.809669	0.748493
HMDB0280304	PIP(20:4(5E,8Z,12Z,14Z)-OH(11R)/22:3(10Z,13Z,16Z))	0.76293	-0.117516	0.0731547	0.243637	1.05766		diff
HMDB0280358	PIP(20:4(8Z,11Z,14Z,17Z)-2OH(5S,6R)/22:3(10Z,13Z,16Z))	0.897189	-0.0471161	0.120334	0.340551	1.13333		diff
HMDB0280774	PIP(20:4(8Z,11Z,14Z,17Z)-2OH(5S,6R)/22:5(7Z,10Z,13Z,16Z,19Z))	0.960477	-0.0175132	0.858797	0.940665	1.14463		diff
HMDB0280147	PIP(20:5(7Z,9Z,11E,13E,17Z)-3OH(5,6,15)/20:4(8Z,11Z,14Z,17Z))	1.04021	0.0171191	0.270375	0.532866	0.578669
HMDB0280784	PIP(22:6(4Z,7Z,11E,13Z,15E,19Z)-2OH(10S,17)/22:5(7Z,10Z,13Z,16Z,19Z))	0.785985	-0.104586	0.208695	0.469257	0.811038
HMDB0278650	PIP(PGD2/16:2(9Z,12Z))	0.899385	-0.0460545	0.33622	0.590933	0.792464
HMDB0279064	PIP(PGD2/18:1(9Z))	1.10949	0.0451218	0.449405	0.700316	0.849933
HMDB0279485	PIP(PGJ2/20:0)	1.10553	0.04357	0.544647	0.776426	1.12454		diff
HMDB0280115	PIP(TXB2/20:4(8Z,11Z,14Z,17Z))	1.11972	0.0491082	0.136698	0.363579	1.29845		diff
HMDB0280322	PIP(TXB2/22:3(10Z,13Z,16Z))	1.05487	0.0231977	0.692477	0.876273	0.631556
HMDB0010147	PIP3(16:0/16:0)	1.18981	0.0754761	0.532912	0.7681	0.763509
HMDB0010148	PIP3(16:0/16:1(9Z))	0.854913	-0.0680779	0.0782372	0.252513	0.937204
HMDB0256583	Pipotiazine palmitate	1.10572	0.0436463	0.233488	0.495278	0.662743
HMDB0302594	PL	0.804137	-0.0946698	0.522223	0.760767	0.546936
HMDB0255988	Polypropylene	0.937885	-0.0278503	0.662881	0.858709	0.622843
HMDB0240214	Ponatinib	0.98792	-0.00527828	0.970407	0.983243	0.658063
HMDB0256712	Povpc	0.772761	-0.111955	0.455164	0.70105	0.686359
HMDB0304855	Pralsetinib	1.37035	0.136832	0.605994	0.826944	0.469795
HMDB0029411	Prebetanin	0.698672	-0.155727	0.248809	0.508686	0.684384
HMDB0256749	Prednisolone phthalate	0.815057	-0.088812	0.402541	0.648412	0.735319
HMDB0256760	Preladenant	0.725373	-0.139439	0.183913	0.441162	0.84568
HMDB0259666	Prolyl-phenylalanyl-arginine-4-nitroanilide	0.908103	-0.0418649	0.487431	0.73123	0.612489
HMDB0256838	Propyl chloroformate	0.901073	-0.0452402	0.452147	0.700316	0.709061
HMDB0256865	Protease-Activated Receptor-4	0.653689	-0.184629	0.489409	0.73125	0.514043
HMDB0012341	PS(14:1(9Z)/14:0)	0.98647	-0.0059161	0.921092	0.964433	0.952235
HMDB0282308	PS(18:1(12Z)-2OH(9,10)/20:2(11Z,14Z))	1.16616	0.0667586	0.135122	0.361059	0.817614
HMDB0282864	PS(18:3(9,11,15)-OH(13)/20:5(5Z,8Z,11Z,14Z,17Z))	1.08644	0.0360063	0.446598	0.697203	0.553984
HMDB0283287	PS(20:3(6,8,11)-OH(5)/22:4(7Z,10Z,13Z,16Z))	1.03079	0.0131702	0.33588	0.590933	0.710882
HMDB0282495	PS(20:3(8Z,11Z,14Z)/LTE4)	1.09794	0.0405773	0.673268	0.863702	1.03639		diff
HMDB0283439	PS(20:3(8Z,11Z,14Z)-2OH(5,6)/22:5(7Z,10Z,13Z,16Z,19Z))	1.04839	0.0205246	0.182049	0.438521	0.687026
HMDB0116793	PS(24:1(15Z)/18:4(6Z,9Z,12Z,15Z))	1.0232	0.00996038	0.836251	0.931059	0.285967
HMDB0283119	PS(LTE4/22:2(13Z,16Z))	0.713654	-0.146512	0.0832882	0.260049	1.10285		diff
HMDB0283595	PS(PGD1/22:6(4Z,7Z,10Z,13Z,16Z,19Z))	1.01601	0.0068991	0.835848	0.931059	0.302072
HMDB0283227	PS(TXB2/22:4(7Z,10Z,13Z,16Z))	0.834011	-0.0788284	0.60317	0.826944	0.779549
HMDB0036606	Pterosin F	0.713255	-0.146755	0.225688	0.488401	0.861741
HMDB0038217	Pterosin H	1.03354	0.0143265	0.192365	0.447928	0.836208
HMDB0059933	p-Toluenesulfonic acid	1.05088	0.0215516	0.358342	0.609122	0.970727
HMDB0256922	Pulchinenoside A	0.783374	-0.106031	0.161248	0.412196	0.913301
HMDB0256932	Pymetrozine	0.916275	-0.0379742	0.789654	0.915604	0.590775
HMDB0000851	Pyridinoline	1.48011	0.170294	0.133354	0.35968	0.721229
HMDB0256984	Pyripyropene A	0.986447	-0.0059262	0.773731	0.908086	0.80094
HMDB0015528	Quazepam	0.992205	-0.00339873	0.957817	0.976514	0.603526
HMDB0301874	Quercetin 3-(6''''-sinapylsophorotrioside)	1.02777	0.011897	0.390774	0.638457	0.688323
HMDB0006730	QYNAD	1.0041	0.00177486	0.940538	0.972999	0.54423
HMDB0014357	Remikiren	1.25059	0.0971145	0.16679	0.415161	0.718319
HMDB0061005	repaglinide aromatic amine	1.04317	0.0183559	0.718414	0.888856	0.538783
HMDB0015311	Rescinnamine	1.95293	0.290686	0.280472	0.543132	0.622471
HMDB0015386	Retapamulin	0.809657	-0.0916991	0.185213	0.443354	0.933679
HMDB0036882	Reticulataxanthin	0.509355	-0.292979	0.326457	0.584266	1.08395		diff
HMDB0006508	Retinoyl CoA	1.01101	0.0047543	0.878821	0.94992	0.785088
HMDB0257175	Retinoyl-AZT	0.790172	-0.102278	0.0966872	0.292352	0.830515
HMDB0257168	Ret-P-man	0.5691	-0.244812	0.242794	0.504274	0.979806
HMDB0257197	Rhizoxin	1.09	0.037427	0.792524	0.91703	0.35339
HMDB0257233	Rimcazole	0.659333	-0.180895	0.307739	0.569391	0.537652
HMDB0257291	Rokitamycin	1.09295	0.0385998	0.556465	0.788382	0.527303
HMDB0060871	RPR123142	1.11129	0.0458293	0.402679	0.648412	0.811195
HMDB0257433	Sabarubicin	1.17614	0.0704574	0.0939952	0.285716	0.837564
HMDB0257452	Saikosaponin H	0.925203	-0.033763	0.261982	0.521694	0.833881
HMDB0302946	Salvianolic acid K	0.798203	-0.0978866	0.374365	0.625212	0.801964
HMDB0038883	Sambacin	0.285206	-0.544841	0.0436311	0.165453	0.905197	diff
HMDB0257476	Sampatrilat	0.976031	-0.0105363	0.799902	0.922438	0.628702
HMDB0037555	Sandoricin	0.863177	-0.0639002	0.684267	0.871644	0.627064
HMDB0257482	SAPERCONAZOLE	1.54412	0.188681	0.0736861	0.244698	0.820381
HMDB0029368	Saxitoxin	1.32033	0.120683	0.314505	0.577263	0.469301
HMDB0258172	Schisantherin B	1.16649	0.0668807	0.469912	0.718946	0.589355
HMDB0258186	Scymnol	0.984309	-0.00686865	0.788198	0.915604	0.469066
HMDB0258223	Semaxanib	1.0423	0.0179919	0.33777	0.59185	0.841475
HMDB0258241	Septacidin	1.07915	0.0330828	0.73997	0.89689	0.591886
HMDB0035475	Simmondsin 2'-ferulate	0.749872	-0.125013	0.346954	0.604015	0.796856
HMDB0304486	sinapoyl-CoA	1.32544	0.12236	0.240379	0.503639	1.29366		diff
HMDB0302557	Sinensiaxanthin	0.991925	-0.00352115	0.734889	0.894478	0.588243
HMDB0012085	SM(d18:0/14:0)	1.12798	0.0523008	0.432304	0.682304	0.835826
HMDB0041139	Sonchifolin	0.757091	-0.120852	0.13661	0.363579	0.781644
HMDB0258420	sphingosylphosphorylcholine	0.959665	-0.0178805	0.491954	0.732197	0.706604
HMDB0031424	Spinacetin 3-(2''-feruloylgentiobioside)	0.947318	-0.0235044	0.70761	0.886635	0.519116
HMDB0302354	Stigmastanediol	1.06504	0.0273644	0.817269	0.922438	0.709618
HMDB0040855	Stipuleanoside R2	0.799001	-0.0974528	0.375821	0.625538	0.870037
HMDB0303701	Strictinin	1.19283	0.0765786	0.0974692	0.293173	0.789985
HMDB0258554	Sucrose, 1-laurate	0.877117	-0.0569423	0.635044	0.843259	0.434435
HMDB0258555	Sucrosofate	0.891073	-0.0500866	0.377282	0.625538	0.815339
HMDB0000907	Sulfolithocholic acid	0.530139	-0.27561	0.324167	0.583848	0.497052
HMDB0258601	Sulforhodamine 101	1.0194	0.00834615	0.626575	0.838584	0.839746
HMDB0258616	Sulofenur	1.00156	0.000676842	0.967272	0.980931	0.771127
HMDB0258631	Supidimide	0.885446	-0.0528381	0.146126	0.381588	1.40652		diff
HMDB0251108	Taxoprexin	0.825307	-0.0833843	0.240642	0.503639	0.874893
HMDB0258782	Teicoplanin aglycone	1.06959	0.0292169	0.310173	0.572972	0.734375
HMDB0258813	Tenax GC	1.00116	0.000501885	0.977294	0.987608	0.747409
HMDB0250380	Tenofovir exalidex	0.987885	-0.0052935	0.901092	0.957882	0.999524
HMDB0014486	Terfenadine	0.792855	-0.100806	0.29314	0.558571	0.828559
HMDB0010357	Tetrahydroaldosterone-3-glucuronide	1.01045	0.00451284	0.9425	0.972999	0.465912
HMDB0258920	Tetramine	1.08258	0.0344582	0.334712	0.590933	0.931694
HMDB0038486	Tetraphyllin B sulfate	1.1397	0.0567915	0.202093	0.461102	1.35665		diff
HMDB0109526	TG(18:0/a-25:0/i-21:0)[rac]	1.31343	0.118406	0.191061	0.447106	1.34499		diff
HMDB0055168	TG(18:3(9Z,12Z,15Z)/16:0/O-18:0)	1.1444	0.0585769	0.572039	0.799602	0.5725
HMDB0055246	TG(18:3(9Z,12Z,15Z)/24:1(15Z)/18:3(9Z,12Z,15Z))	0.828644	-0.0816322	0.0991298	0.296615	0.788866
HMDB0110670	TG(19:0/18:0/i-24:0)	1.14082	0.0572166	0.0705287	0.239231	0.965949
HMDB0045528	TG(20:0/15:0/O-18:0)	0.929112	-0.0319318	0.194405	0.451255	0.739021
HMDB0053676	TG(20:3n6/15:0/O-18:0)	1.01201	0.00518577	0.711316	0.887555	0.686492
HMDB0055541	TG(20:4(8Z,11Z,14Z,17Z)/15:0/20:4(8Z,11Z,14Z,17Z))	0.954418	-0.0202612	0.457423	0.702646	0.669182
HMDB0055560	TG(20:4(8Z,11Z,14Z,17Z)/20:0/O-18:0)	1.58532	0.200118	0.213869	0.47531	1.00061		diff
HMDB0055601	TG(20:4(8Z,11Z,14Z,17Z)/22:1(13Z)/20:4(8Z,11Z,14Z,17Z))	33.0739	1.51949	0.312295	0.574124	0.95117
HMDB0055690	TG(20:5(5Z,8Z,11Z,14Z,17Z)/15:0/22:5(7Z,10Z,13Z,16Z,19Z))	1.02145	0.00921745	0.497437	0.73459	0.777356
HMDB0046646	TG(22:0/18:2(9Z,12Z)/22:2(13Z,16Z))	1.14936	0.0604573	0.201809	0.461102	0.8678
HMDB0051427	TG(22:1(13Z)/15:0/18:2(9Z,12Z))	0.964483	-0.0157054	0.711846	0.887555	0.819475
HMDB0051426	TG(22:1(13Z)/15:0/24:1(15Z))	0.841803	-0.0747895	0.364044	0.612425	0.84732
HMDB0054370	TG(22:2(13Z,16Z)/16:0/O-18:0)	1.05679	0.0239905	0.0593189	0.211014	1.03082		diff
HMDB0055807	TG(22:5(7Z,10Z,13Z,16Z,19Z)/15:0/22:5(7Z,10Z,13Z,16Z,19Z))	1.03985	0.0169692	0.150808	0.390578	1.00965		diff
HMDB0055828	TG(22:5(7Z,10Z,13Z,16Z,19Z)/16:1(9Z)/22:5(7Z,10Z,13Z,16Z,19Z))	0.908111	-0.041861	0.537343	0.7681	0.797664
HMDB0055897	TG(22:6(4Z,7Z,10Z,13Z,16Z,19Z)/16:0/22:6(4Z,7Z,10Z,13Z,16Z,19Z))	1.01889	0.00812901	0.628391	0.838584	0.705457
HMDB0055940	TG(22:6(4Z,7Z,10Z,13Z,16Z,19Z)/18:3(9Z,12Z,15Z)/O-18:0)	0.967203	-0.0144824	0.789699	0.915604	0.419274
HMDB0047054	TG(24:0/16:0/14:1(9Z))	1.04302	0.018294	0.140223	0.370854	0.923589
HMDB0047341	TG(24:0/24:1(15Z)/24:0)	0.960516	-0.0174953	0.624093	0.838584	0.462998
HMDB0051981	TG(24:1(15Z)/20:0/24:1(15Z))	0.799341	-0.0972677	0.23404	0.495278	0.986299
HMDB0110737	TG(i-19:0/19:0/a-25:0)[rac]	1.05289	0.0223826	0.123443	0.344618	0.860625
HMDB0258953	Tgmac	1.01232	0.00531587	0.724667	0.888856	0.646002
HMDB0302078	Theasaponin C1	0.965942	-0.0150487	0.756816	0.903603	0.158753
HMDB0258988	thienodiazepine	1.18407	0.0733784	0.036799	0.147948	0.991429	diff
HMDB0259080	TIC10	1.25555	0.0988333	0.4425	0.693529	0.549026
HMDB0259081	TIC10 isomer	0.99403	-0.00260037	0.973699	0.984842	0.527429
HMDB0259084	TIFLAMIZOLE	1.02654	0.0113745	0.275616	0.53675	0.821561
HMDB0259097	Tilsuprost	0.544055	-0.264357	0.198827	0.45858	0.634923
HMDB0014822	Tobramycin	1.13452	0.0548125	0.585856	0.810047	0.656613
HMDB0303310	Tolualdehydes (mixed o-, m-, p-)	0.945618	-0.0242841	0.830968	0.929711	0.647681
HMDB0034083	Tomatoside A	0.959045	-0.0181612	0.777583	0.909819	0.935888
HMDB0259107	Toosendanin	0.627049	-0.202698	0.495657	0.734255	0.664196
HMDB0034855	Torososide B	1.00391	0.00169664	0.890735	0.953975	0.712468
HMDB0037919	Tragopogonsaponin F	1.03563	0.0152059	0.765205	0.905078	0.615149
HMDB0037326	Traumatin	1.0393	0.0167429	0.0788221	0.253288	0.991608
HMDB0029592	Triacetin	1.01753	0.0075483	0.747415	0.90208	0.757665
HMDB0259159	Triazophos	0.97877	-0.00931931	0.827203	0.929162	0.567524
HMDB0259174	Trichloropropane	1.05796	0.0244695	0.247581	0.508686	1.01586		diff
HMDB0259190	Triethyl orthoformate	1.54209	0.188109	0.721823	0.888856	0.264439
HMDB0252855	Triethylhexanoin	0.765323	-0.116155	0.336354	0.590933	1.12192		diff
HMDB0038615	Trigofoenoside F	0.965735	-0.0151419	0.700658	0.881181	0.687454
HMDB0259246	TriMM	1.04959	0.0210217	0.649578	0.850884	1.13397		diff
HMDB0006698	Tri-N-acetylchitotriose	1.06762	0.0284171	0.48392	0.73123	0.605413
HMDB0259265	TRIPHENYLPHOSPHINE	0.978588	-0.0094	0.69095	0.875305	0.868926
HMDB0035495	Triptohypol F	0.855266	-0.0678989	0.165605	0.415161	0.629772
HMDB0038380	Triton X 100	1.12577	0.051448	0.625386	0.838584	0.588398
HMDB0040825	Tryptophol [xylosyl-(1->6)-glucoside]	0.832466	-0.0796337	0.488123	0.73123	0.688031
HMDB0249717	Urea, N,N'-dichloro-N,N'-bis(2,4,6-trichlorophenyl)-	1.12841	0.0524666	0.0811177	0.257443	0.937669
HMDB0041053	Ustiloxin C	1.00775	0.00335165	0.94584	0.972999	1.09736		diff
HMDB0041054	Ustiloxin D	0.931343	-0.0308906	0.803643	0.922438	0.72106
HMDB0034733	Vaccinoside	0.807144	-0.0930492	0.479121	0.729153	0.714107
HMDB0259739	Val-glu-pro-ile-pro-tyr	0.936687	-0.0284057	0.356537	0.609122	0.821144
HMDB0253033	Val-Gly-Val-Ala-Pro-Gly	0.971647	-0.0124913	0.845733	0.933708	1.0388		diff
HMDB0036592	Validamycin A	0.33776	-0.471392	0.0706166	0.239231	1.04431		diff
HMDB0259750	valinomycin	1.31763	0.119794	0.0388121	0.152723	0.95187	diff
HMDB0304815	Val-Tyr-Leu-Arg	1.04404	0.018718	0.554978	0.787247	0.600782
HMDB0029126	Valylglutamic acid	1.04419	0.0187803	0.0595687	0.211115	1.06463		diff
HMDB0259765	VAPIPROST	0.89045	-0.0503904	0.627383	0.838584	0.818998
HMDB0015000	Vardenafil	0.6875	-0.162727	0.391137	0.638457	0.486124
HMDB0302716	Variabilin	0.914955	-0.0386005	0.430429	0.68126	0.493188
HMDB0259773	Vedaprofen	1.38695	0.142061	0.129011	0.350434	0.952572
HMDB0039233	Verbasoside	0.463603	-0.333854	0.378981	0.627448	0.738774
HMDB0014710	Vinblastine	0.828523	-0.0816957	0.178196	0.434708	1.07491		diff
HMDB0040586	Vitamin D5	1.27621	0.105922	0.188441	0.444773	0.577986
HMDB0003577	VPGPR Enterostatin	1.01021	0.00441274	0.927072	0.96749	0.353399
HMDB0037383	Withangulatin A	0.190461	-0.720193	0.288836	0.5522	0.613709
HMDB0259918	Xanthine amine congener	0.889102	-0.0510487	0.420769	0.672411	0.714809
HMDB0038626	Xanthotoxol glucoside	1.05445	0.0230263	0.13406	0.360732	0.905644
HMDB0041474	xi-5-Isopropyl-2(5H)-furanone	1.01844	0.00793509	0.571632	0.799602	0.609623
HMDB0006271	Zymosterol intermediate 2	1.3283	0.123296	0.110658	0.321895	0.786493

## Sheet: Table S5
GeneID	logFC	Type	pvalue	FDR	name	description
ENSG00000181409	-2.30737	down	8.71004e-13	5.07781e-11	AATK	apoptosis associated tyrosine kinase
ENSG00000165029	-1.47253	down	1.06514e-09	3.52685e-08	ABCA1	ATP binding cassette subfamily A member 1
ENSG00000125257	-1.18588	down	1.29736e-13	8.2387e-12	ABCC4	ATP binding cassette subfamily C member 4
ENSG00000158201	-1.00785	down	3.59066e-07	6.21065e-06	ABHD3	abhydrolase domain containing 3, phospholipase
ENSG00000011198	-1.43168	down	1.18474e-06	1.77621e-05	ABHD5	abhydrolase domain containing 5, lysophosphatidic acid acyltransferase
ENSG00000114626	-1.8445	down	4.3129e-08	9.59797e-07	ABTB1	ankyrin repeat and BTB domain containing 1
ENSG00000205126	-1.94047	down	6.22963e-08	1.30933e-06	ACCSL	1-aminocyclopropane-1-carboxylate synthase homolog (inactive) like
ENSG00000161533	-1.31006	down	4.04645e-05	0.00037652	ACOX1	acyl-CoA oxidase 1
ENSG00000014257	-1.56347	down	5.17727e-09	1.4566e-07	ACP3	acid phosphatase 3
ENSG00000151726	-2.91949	down	3.77133e-32	2.48363e-29	ACSL1	acyl-CoA synthetase long chain family member 1
ENSG00000131069	-1.02261	down	0.000268935	0.0018901	ACSS2	acyl-CoA synthetase short chain family member 2
ENSG00000072110	-1.01219	down	2.87242e-07	5.10745e-06	ACTN1	actinin alpha 1
ENSG00000151651	-1.99598	down	6.47808e-16	6.39926e-14	ADAM8	ADAM metallopeptidase domain 8
ENSG00000143382	-1.40787	down	7.16753e-07	1.14199e-05	ADAMTSL4	ADAMTS like 4
ENSG00000129467	-1.44808	down	0.000102296	0.000838215	ADCY4	adenylate cyclase 4
ENSG00000127507	-2.01506	down	6.13616e-11	2.5552e-09	ADGRE2	adhesion G protein-coupled receptor E2
ENSG00000131355	-1.57132	down	0.000459665	0.00295492	ADGRE3	adhesion G protein-coupled receptor E3
ENSG00000123146	-1.10804	down	0.00413525	0.0177778	ADGRE5	adhesion G protein-coupled receptor E5
ENSG00000182885	-2.99474	down	4.68235e-22	1.08977e-19	ADGRG3	adhesion G protein-coupled receptor G3
ENSG00000148926	-2.63744	down	1.5914e-20	2.97861e-18	ADM	adrenomedullin
ENSG00000135049	-1.10669	down	1.53055e-07	2.96781e-06	AGTPBP1	ATP/GTP binding carboxypeptidase 1
ENSG00000177674	-1.30671	down	1.25313e-07	2.47577e-06	AGTRAP	angiotensin II receptor associated protein
ENSG00000012779	-1.91567	down	1.17315e-18	1.75293e-16	ALOX5	arachidonate 5-lipoxygenase
ENSG00000132965	-1.63774	down	1.10864e-08	2.88198e-07	ALOX5AP	arachidonate 5-lipoxygenase activating protein
ENSG00000073331	-2.20856	down	1.28797e-15	1.19278e-13	ALPK1	alpha kinase 1
ENSG00000162551	-2.50512	down	1.58154e-13	9.90188e-12	ALPL	alkaline phosphatase, biomineralization associated
ENSG00000116337	-1.88763	down	8.02485e-11	3.23947e-09	AMPD2	adenosine monophosphate deaminase 2
ENSG00000172932	-1.21227	down	2.19134e-05	0.000220013	ANKRD13D	ankyrin repeat domain 13D
ENSG00000185046	-1.11967	down	4.09513e-06	5.25365e-05	ANKS1B	ankyrin repeat and sterile alpha motif domain containing 1B
ENSG00000047617	-1.89133	down	5.09841e-11	2.15332e-09	ANO2	anoctamin 2
ENSG00000166825	-1.90588	down	1.43401e-09	4.57776e-08	ANPEP	alanyl aminopeptidase, membrane
ENSG00000122359	-1.03043	down	1.24281e-05	0.000135906	ANXA11	annexin A11
ENSG00000138772	-2.20134	down	4.36219e-18	5.96647e-16	ANXA3	annexin A3
ENSG00000136250	-1.00233	down	2.45418e-05	0.000242837	AOAH	acyloxyacyl hydrolase
ENSG00000131480	-2.44293	down	1.00695e-20	1.94615e-18	AOC2	amine oxidase copper containing 2
ENSG00000131471	-1.83493	down	5.05126e-09	1.4345e-07	AOC3	amine oxidase copper containing 3
ENSG00000254470	-1.32061	down	0.00435269	0.0185306	AP5B1	adaptor related protein complex 5 subunit beta 1
ENSG00000101474	-1.51107	down	5.7827e-09	1.6066e-07	APMAP	adipocyte plasma membrane associated protein
ENSG00000128383	-2.17134	down	1.4857e-21	3.1828e-19	APOBEC3A	apolipoprotein B mRNA editing enzyme catalytic subunit 3A
ENSG00000179750	-2.5361	down	6.85127e-20	1.23053e-17	APOBEC3B	apolipoprotein B mRNA editing enzyme catalytic subunit 3B
ENSG00000184730	-1.4644	down	5.0731e-09	1.43638e-07	APOBR	apolipoprotein B receptor
ENSG00000103569	-2.67983	down	6.70698e-18	8.83384e-16	AQP9	aquaporin 9
ENSG00000186635	-1.48543	down	3.41044e-07	5.92197e-06	ARAP1	ArfGAP with RhoGAP domain, ankyrin repeat and PH domain 1
ENSG00000120318	-1.63023	down	3.01494e-06	4.0368e-05	ARAP3	ArfGAP with RhoGAP domain, ankyrin repeat and PH domain 3
ENSG00000109321	-4.62008	down	8.24367e-52	3.66452e-48	AREG	amphiregulin
ENSG00000118520	-2.40498	down	9.8671e-19	1.48684e-16	ARG1	arginase 1
ENSG00000145819	-1.78514	down	3.69292e-12	1.94272e-10	ARHGAP26	Rho GTPase activating protein 26
ENSG00000159314	-1.14413	down	1.06849e-06	1.628e-05	ARHGAP27	Rho GTPase activating protein 27
ENSG00000123329	-1.24001	down	3.24175e-07	5.66781e-06	ARHGAP9	Rho GTPase activating protein 9
ENSG00000132694	-1.12471	down	1.03712e-07	2.10183e-06	ARHGEF11	Rho guanine nucleotide exchange factor 11
ENSG00000165801	-1.67152	down	3.2881e-10	1.18592e-08	ARHGEF40	Rho guanine nucleotide exchange factor 40
ENSG00000196843	-1.16976	down	1.37835e-06	2.03558e-05	ARID5A	AT-rich interaction domain 5A
ENSG00000157343	-1.35803	down	2.19418e-07	4.06403e-06	ARMC12	armadillo repeat containing 12
ENSG00000260286	-1.20234	down	0.000928543	0.0053037	ARMH2	armadillo like helical domain containing 2
ENSG00000141480	-1.36083	down	1.82071e-08	4.4531e-07	ARRB2	arrestin beta 2
ENSG00000105011	-1.22449	down	0.000241207	0.00171693	ASF1B	anti-silencing function 1B histone chaperone
ENSG00000198363	-1.59508	down	2.01508e-13	1.23552e-11	ASPH	aspartate beta-hydroxylase
ENSG00000244617	-2.59598	down	1.20708e-19	2.06376e-17	ASPRV1	aspartic peptidase retroviral like 1
ENSG00000188886	-1.24431	down	3.5611e-05	0.000337526	ASTL	astacin like metalloendopeptidase
ENSG00000168010	-1.88995	down	2.12112e-10	7.99059e-09	ATG16L2	autophagy related 16 like 2
ENSG00000110046	-1.57776	down	1.92922e-08	4.67587e-07	ATG2A	autophagy related 2A
ENSG00000117410	-1.57021	down	1.27398e-06	1.90039e-05	ATP6V0B	ATPase H+ transporting V0 subunit b
ENSG00000159720	-1.14926	down	1.28766e-06	1.91758e-05	ATP6V0D1	ATPase H+ transporting V0 subunit d1
ENSG00000147416	-1.24025	down	1.25189e-05	0.000136647	ATP6V1B2	ATPase H+ transporting V1 subunit B2
ENSG00000178999	-1.03374	down	0.00191664	0.0095643	AURKB	aurora kinase B
ENSG00000105146	-1.58222	down	8.53078e-07	1.32593e-05	AURKC	aurora kinase C
ENSG00000176597	-2.31714	down	6.07728e-21	1.25651e-18	B3GNT5	UDP-GlcNAc:betaGal beta-1,3-N-acetylglucosaminyltransferase 5
ENSG00000177191	-1.68736	down	7.25897e-08	1.51138e-06	B3GNT8	UDP-GlcNAc:betaGal beta-1,3-N-acetylglucosaminyltransferase 8
ENSG00000175711	-1.12988	down	0.000152342	0.0011762	B3GNTL1	UDP-GlcNAc:betaGal beta-1,3-N-acetylglucosaminyltransferase like 1
ENSG00000158470	-1.19527	down	1.13233e-05	0.000125367	B4GALT5	beta-1,4-galactosyltransferase 5
ENSG00000175866	-1.33473	down	0.00831929	0.0310469	BAIAP2	BAR/IMD domain containing adaptor protein 2
ENSG00000172530	-1.04008	down	0.000117228	0.000946341	BANP	BTG3 associated nuclear protein
ENSG00000176788	-1.82548	down	8.4847e-11	3.41327e-09	BASP1	brain abundant membrane attached signal protein 1
ENSG00000060982	-2.26963	down	5.55498e-22	1.25029e-19	BCAT1	branched chain amino acid transaminase 1
ENSG00000140379	-2.95767	down	1.76333e-32	1.30641e-29	BCL2A1	BCL2 related protein A1
ENSG00000069399	-2.38152	down	3.04565e-23	7.96394e-21	BCL3	BCL3 transcription coactivator
ENSG00000113916	-1.7317	down	0.000234255	0.00167788	BCL6	BCL6 transcription repressor
ENSG00000167995	-1.16605	down	4.13522e-07	6.98275e-06	BEST1	bestrophin 1
ENSG00000166780	-1.0956	down	4.03234e-06	5.18806e-05	BMERB1	bMERB domain containing 1
ENSG00000102010	-2.17321	down	3.17808e-09	9.44975e-08	BMX	BMX non-receptor tyrosine kinase
ENSG00000064489	-1.12272	down	4.31977e-05	0.000399269	BORCS8-MEF2B	BORCS8-MEF2B readthrough
ENSG00000109743	-1.36103	down	2.52893e-08	5.99558e-07	BST1	bone marrow stromal cell antigen 1
ENSG00000168903	-4.45626	down	1.69607e-48	3.76972e-45	BTNL3	butyrophilin like 3
ENSG00000214688	-2.06129	down	5.16573e-18	6.90616e-16	C10orf105	chromosome 10 open reading frame 105
ENSG00000167173	-1.55991	down	1.48266e-07	2.87808e-06	C15orf39	chromosome 15 open reading frame 39
ENSG00000182831	-1.06557	down	1.60225e-06	2.30742e-05	C16orf72	chromosome 16 open reading frame 72
ENSG00000205710	-2.36734	down	2.54211e-17	2.93514e-15	C17orf107	chromosome 17 open reading frame 107
ENSG00000214212	-1.14442	down	1.06972e-05	0.000119477	C19orf38	chromosome 19 open reading frame 38
ENSG00000173369	-1.00297	down	3.40762e-06	4.49488e-05	C1QB	complement C1q B chain
ENSG00000159189	-1.09505	down	3.98824e-06	5.13876e-05	C1QC	complement C1q C chain
ENSG00000184163	-1.56188	down	0.000117248	0.000946341	C1QTNF12	C1q and TNF related 12
ENSG00000159403	-1.32197	down	1.80401e-05	0.000187805	C1R	complement C1r
ENSG00000139178	-1.49827	down	3.16938e-09	9.43965e-08	C1RL	complement C1r subcomponent like
ENSG00000188315	-1.4026	down	3.3757e-06	4.45608e-05	C3orf62	chromosome 3 open reading frame 62
ENSG00000197405	-1.89882	down	8.03444e-11	3.23947e-09	C5AR1	complement C5a receptor 1
ENSG00000134830	-1.93964	down	1.61744e-08	4.02104e-07	C5AR2	complement C5a receptor 2
ENSG00000185955	-1.08294	down	0.00199278	0.00987007	C7orf61	chromosome 7 open reading frame 61
ENSG00000241852	-1.07309	down	1.60322e-07	3.0885e-06	C8orf58	chromosome 8 open reading frame 58
ENSG00000253250	-1.02349	down	0.00175756	0.00890974	C8orf88	chromosome 8 open reading frame 88
ENSG00000147894	-1.51148	down	8.10522e-16	7.7069e-14	C9orf72	C9orf72-SMCR8 complex subunit
ENSG00000133742	-2.35324	down	1.19567e-26	4.16867e-24	CA1	carbonic anhydrase 1
ENSG00000104267	-1.00821	down	7.00507e-09	1.9096e-07	CA2	carbonic anhydrase 2
ENSG00000167434	-3.25744	down	2.79438e-28	1.05717e-25	CA4	carbonic anhydrase 4
ENSG00000196557	-1.11729	down	1.23786e-07	2.45378e-06	CACNA1H	calcium voltage-gated channel subunit alpha1 H
ENSG00000151893	-1.04061	down	1.04026e-05	0.000116773	CACUL1	CDK2 associated cullin domain 1
ENSG00000175161	-1.19313	down	1.35073e-09	4.34309e-08	CADM2	cell adhesion molecule 2
ENSG00000105767	-1.09176	down	0.00145752	0.00772927	CADM4	cell adhesion molecule 4
ENSG00000122786	-1.14806	down	1.93536e-10	7.35428e-09	CALD1	caldesmon 1
ENSG00000004660	-1.69251	down	5.18056e-08	1.11241e-06	CAMKK1	calcium/calmodulin dependent protein kinase kinase 1
ENSG00000110931	-1.20273	down	2.32363e-05	0.000231435	CAMKK2	calcium/calmodulin dependent protein kinase kinase 2
ENSG00000171302	-1.08698	down	5.05187e-06	6.31697e-05	CANT1	calcium activated nucleotidase 1
ENSG00000256812	-1.54501	down	7.77274e-05	0.000658129	CAPNS2	calpain small subunit 2
ENSG00000187796	-1.01373	down	6.15869e-07	9.95524e-06	CARD9	caspase recruitment domain family member 9
ENSG00000186648	-1.07855	down	1.2715e-05	0.000138278	CARMIL3	capping protein regulator and myosin 1 linker 3
ENSG00000137757	-2.39017	down	4.20741e-16	4.22666e-14	CASP5	caspase 5
ENSG00000087589	-1.14016	down	0.000128754	0.00102387	CASS4	Cas scaffold protein family member 4
ENSG00000158428	-2.68266	down	4.97913e-15	4.2159e-13	CATIP	ciliogenesis associated TTC17 interacting protein
ENSG00000196873	-1.41482	down	2.33391e-12	1.26522e-10	CBWD3	COBW domain containing 3
ENSG00000215126	-1.60658	down	6.83469e-11	2.80664e-09	CBWD6	COBW domain containing 6
ENSG00000141582	-1.13321	down	3.88648e-09	1.13474e-07	CBX4	chromobox 4
ENSG00000183323	-1.46596	down	4.04157e-09	1.16851e-07	CCDC125	coiled-coil domain containing 125
ENSG00000159588	-1.74508	down	6.02595e-10	2.08053e-08	CCDC17	coiled-coil domain containing 17
ENSG00000151838	-1.0606	down	0.000320295	0.00218793	CCDC175	coiled-coil domain containing 175
ENSG00000196118	-1.93685	down	4.97265e-11	2.11023e-09	CCDC189	coiled-coil domain containing 189
ENSG00000253276	-2.03363	down	1.11229e-20	2.12663e-18	CCDC71L	coiled-coil domain containing 71 like
ENSG00000105321	-1.40996	down	3.48628e-08	8.04014e-07	CCDC9	coiled-coil domain containing 9
ENSG00000276085	-1.04847	down	6.64644e-06	7.98515e-05	CCL3L3	C-C motif chemokine ligand 3 like 3
ENSG00000136999	-1.90609	down	3.2348e-11	1.42724e-09	CCN3	cellular communication network factor 3
ENSG00000135083	-2.04326	down	3.53864e-07	6.13261e-06	CCNJL	cyclin J like
ENSG00000163660	-1.36083	down	3.99079e-14	2.87288e-12	CCNL1	cyclin L1
ENSG00000122674	-1.30639	down	1.14476e-10	4.54801e-09	CCZ1	CCZ1 homolog, vacuolar protein trafficking and biogenesis associated
ENSG00000170458	-1.2407	down	7.62612e-10	2.59273e-08	CD14	CD14 molecule
ENSG00000204936	-4.37381	down	2.69762e-52	1.59888e-48	CD177	CD177 molecule
ENSG00000167851	-1.03243	down	5.23586e-07	8.66035e-06	CD300A	CD300a molecule
ENSG00000196352	-1.28638	down	3.85139e-08	8.74724e-07	CD55	CD55 molecule (Cromer blood group)
ENSG00000085063	-1.21922	down	8.01042e-06	9.32766e-05	CD59	CD59 molecule (CD59 blood group)
ENSG00000135404	-1.08071	down	3.17626e-05	0.000305446	CD63	CD63 molecule
ENSG00000112149	-1.00296	down	2.08321e-11	9.70921e-10	CD83	CD83 molecule
ENSG00000125810	-1.47036	down	1.38647e-07	2.72106e-06	CD93	CD93 molecule
ENSG00000158825	-1.51652	down	1.22206e-07	2.42786e-06	CDA	cytidine deaminase
ENSG00000102543	-1.33452	down	7.52135e-10	2.56201e-08	CDADC1	cytidine and dCMP deaminase domain containing 1
ENSG00000099804	-1.04214	down	0.000785818	0.00462211	CDC34	cell division cycle 34, ubiqiutin conjugating enzyme
ENSG00000250506	-1.06651	down	0.000784929	0.00461915	CDK3	cyclin dependent kinase 3
ENSG00000176749	-1.03162	down	7.99129e-08	1.65033e-06	CDK5R1	cyclin dependent kinase 5 regulatory subunit 1
ENSG00000129355	-1.44395	down	5.72639e-11	2.39016e-09	CDKN2D	cyclin dependent kinase inhibitor 2D
ENSG00000079385	-1.5875	down	8.42208e-08	1.73125e-06	CEACAM1	CEA cell adhesion molecule 1
ENSG00000170956	-1.63344	down	0.00156898	0.00819733	CEACAM3	CEA cell adhesion molecule 3
ENSG00000105352	-1.91178	down	1.03785e-07	2.10183e-06	CEACAM4	CEA cell adhesion molecule 4
ENSG00000172216	-2.26585	down	3.20289e-19	5.32249e-17	CEBPB	CCAAT enhancer binding protein beta
ENSG00000221869	-1.71649	down	2.80437e-14	2.07769e-12	CEBPD	CCAAT enhancer binding protein delta
ENSG00000170835	-1.49125	down	2.90894e-08	6.80411e-07	CEL	carboxyl ester lipase
ENSG00000178404	-1.80785	down	4.96944e-14	3.4382e-12	CEP295NL	CEP295 N-terminal like
ENSG00000173588	-1.16426	down	0.000456585	0.0029447	CEP83	centrosomal protein 83
ENSG00000198848	-1.11131	down	2.88939e-05	0.000280591	CES1	carboxylesterase 1
ENSG00000213085	-1.76164	down	2.60345e-10	9.58425e-09	CFAP45	cilia and flagella associated protein 45
ENSG00000114656	-1.48103	down	9.08093e-10	3.04657e-08	CFAP92	cilia and flagella associated protein 92 (putative)
ENSG00000003402	-1.31246	down	8.5818e-06	9.89578e-05	CFLAR	CASP8 and FADD like apoptosis regulator
ENSG00000133048	-3.77193	down	2.82234e-49	8.364e-46	CHI3L1	chitinase 3 like 1
ENSG00000110721	-1.32073	down	1.8939e-09	5.8873e-08	CHKA	choline kinase alpha
ENSG00000033100	-1.03924	down	5.88697e-07	9.59203e-06	CHPF2	chondroitin polymerizing factor 2
ENSG00000182022	-1.98011	down	3.2191e-10	1.16576e-08	CHST15	carbohydrate sulfotransferase 15
ENSG00000131873	-1.25828	down	4.02373e-09	1.16714e-07	CHSY1	chondroitin sulfate synthase 1
ENSG00000138433	-1.00973	down	0.000144534	0.00112324	CIR1	corepressor interacting with RBPJ, CIR1
ENSG00000136026	-1.37824	down	1.63504e-06	2.34457e-05	CKAP4	cytoskeleton associated protein 4
ENSG00000213937	-1.69167	down	0.000226376	0.00163029	CLDN9	claudin 9
ENSG00000157322	-2.22357	down	4.60114e-15	3.93331e-13	CLEC18A	C-type lectin domain family 18 member A
ENSG00000140839	-1.30844	down	0.00121277	0.00662494	CLEC18B	C-type lectin domain family 18 member B
ENSG00000166527	-1.59553	down	1.29676e-08	3.29261e-07	CLEC4D	C-type lectin domain family 4 member D
ENSG00000166523	-2.34676	down	8.48262e-19	1.31156e-16	CLEC4E	C-type lectin domain family 4 member E
ENSG00000172243	-1.41897	down	1.86088e-09	5.79893e-08	CLEC7A	C-type lectin domain containing 7A
ENSG00000197992	-2.35886	down	1.29368e-13	8.2387e-12	CLEC9A	C-type lectin domain containing 9A
ENSG00000165959	-1.22037	down	4.77079e-09	1.36382e-07	CLMN	calmin
ENSG00000070371	-1.12725	down	2.64994e-06	3.59683e-05	CLTCL1	clathrin heavy chain like 1
ENSG00000177182	-1.33573	down	4.52875e-08	9.99079e-07	CLVS1	clavesin 1
ENSG00000140932	-1.97435	down	5.09683e-11	2.15332e-09	CMTM2	CKLF like MARVEL transmembrane domain containing 2
ENSG00000174871	-1.32048	down	3.5611e-05	0.000337526	CNIH2	cornichon family AMPA receptor auxiliary protein 2
ENSG00000064666	-1.16958	down	5.88606e-05	0.00051889	CNN2	calponin 2
ENSG00000148842	-1.19742	down	1.73107e-05	0.000180954	CNNM2	cyclin and CBS domain divalent metal cation transport mediator 2
ENSG00000106714	-2.12493	down	2.9946e-14	2.20942e-12	CNTNAP3	contactin associated protein family member 3
ENSG00000283378	-3.78361	down	4.23914e-14	3.03936e-12	CNTNAP3C	contactin associated protein family member 3C
ENSG00000182871	-2.34188	down	1.70918e-12	9.40895e-11	COL18A1	collagen type XVIII alpha 1 chain
ENSG00000114270	-2.00565	down	1.46211e-08	3.66165e-07	COL7A1	collagen type VII alpha 1 chain
ENSG00000049089	-2.56302	down	1.48938e-31	9.45811e-29	COL9A2	collagen type IX alpha 2 chain
ENSG00000092758	-1.86864	down	3.32782e-13	1.99905e-11	COL9A3	collagen type IX alpha 3 chain
ENSG00000143207	-1.16522	down	2.60075e-08	6.15766e-07	COP1	COP1 E3 ubiquitin ligase
ENSG00000108582	-1.44956	down	1.81617e-05	0.000188961	CPD	carboxypeptidase D
ENSG00000137449	-1.52984	down	4.99887e-12	2.54685e-10	CPEB2	cytoplasmic polyadenylation element binding protein 2
ENSG00000113742	-1.28874	down	2.10537e-09	6.49924e-08	CPEB4	cytoplasmic polyadenylation element binding protein 4
ENSG00000205560	-1.38601	down	2.13792e-05	0.000215156	CPT1B	carnitine palmitoyltransferase 1B
ENSG00000203710	-2.24277	down	3.12748e-18	4.3396e-16	CR1	complement C3b/C4b receptor 1 (Knops blood group)
ENSG00000143320	-1.64337	down	2.33721e-09	7.16095e-08	CRABP2	cellular retinoic acid binding protein 2
ENSG00000109265	-1.1227	down	4.23668e-11	1.82403e-09	CRACD	capping protein inhibiting regulator of actin dynamics
ENSG00000146592	-1.64476	down	5.42325e-06	6.6968e-05	CREB5	cAMP responsive element binding protein 5
ENSG00000005339	-1.02984	down	1.18039e-05	0.000129719	CREBBP	CREB binding protein
ENSG00000103196	-1.38341	down	1.83664e-05	0.000190755	CRISPLD2	cysteine rich secretory protein LCCL domain containing 2
ENSG00000100368	-1.8079	down	5.00475e-09	1.42383e-07	CSF2RB	colony stimulating factor 2 receptor subunit beta
ENSG00000119535	-2.32155	down	7.32608e-15	6.11573e-13	CSF3R	colony stimulating factor 3 receptor
ENSG00000180138	-2.25214	down	7.50892e-10	2.56201e-08	CSNK1A1L	casein kinase 1 alpha 1 like
ENSG00000141551	-1.40153	down	2.79694e-08	6.60456e-07	CSNK1D	casein kinase 1 delta
ENSG00000144655	-2.47124	down	7.21694e-27	2.56649e-24	CSRNP1	cysteine and serine rich nuclear protein 1
ENSG00000163599	-1.06958	down	2.07906e-07	3.87909e-06	CTLA4	cytotoxic T-lymphocyte associated protein 4
ENSG00000162438	-1.24817	down	0.00439593	0.0186861	CTRC	chymotrypsin C
ENSG00000141086	-1.31888	down	1.85374e-07	3.51027e-06	CTRL	chymotrypsin like
ENSG00000143387	-1.098	down	1.71455e-07	3.29228e-06	CTSK	cathepsin K
ENSG00000273559	-1.12184	down	2.91206e-08	6.80411e-07	CWC25	CWC25 spliceosome associated protein homolog
ENSG00000163739	-3.35249	down	2.35099e-34	2.32238e-31	CXCL1	C-X-C motif chemokine ligand 1
ENSG00000161921	-1.879	down	2.69922e-16	2.75833e-14	CXCL16	C-X-C motif chemokine ligand 16
ENSG00000163734	-1.17254	down	1.92483e-09	5.97302e-08	CXCL3	C-X-C motif chemokine ligand 3
ENSG00000163735	-2.14423	down	1.37704e-32	1.06457e-29	CXCL5	C-X-C motif chemokine ligand 5
ENSG00000124875	-2.14661	down	4.57216e-08	1.00367e-06	CXCL6	C-X-C motif chemokine ligand 6
ENSG00000169429	-2.90109	down	2.09328e-36	2.65861e-33	CXCL8	C-X-C motif chemokine ligand 8
ENSG00000163464	-2.6852	down	1.06743e-13	6.92698e-12	CXCR1	C-X-C motif chemokine receptor 1
ENSG00000180871	-2.50968	down	1.44139e-15	1.32794e-13	CXCR2	C-X-C motif chemokine receptor 2
ENSG00000121966	-1.20775	down	8.34112e-08	1.71659e-06	CXCR4	C-X-C motif chemokine receptor 4
ENSG00000135929	-1.77669	down	5.83464e-09	1.6185e-07	CYP27A1	cytochrome P450 family 27 subfamily A member 1
ENSG00000205702	-1.01203	down	0.000712032	0.00425568	CYP2D7	cytochrome P450 family 2 subfamily D member 7 (gene/pseudogene)
ENSG00000197872	-1.07682	down	1.41254e-06	2.07574e-05	CYRIA	CYFIP related Rac1 interactor A
ENSG00000120306	-2.64515	down	1.60609e-28	6.20822e-26	CYSTM1	cysteine rich transmembrane module containing 1
ENSG00000100055	-1.50287	down	3.62685e-10	1.30281e-08	CYTH4	cytohesin 4
ENSG00000146122	-3.15883	down	1.70205e-26	5.82002e-24	DAAM2	dishevelled associated activator of morphogenesis 2
ENSG00000035664	-2.04039	down	4.33482e-09	1.24519e-07	DAPK2	death associated protein kinase 2
ENSG00000113758	-1.17668	down	7.21213e-06	8.56639e-05	DBN1	drebrin 1
ENSG00000213722	-1.23163	down	6.41001e-08	1.34565e-06	DDAH2	dimethylarginine dimethylaminohydrolase 2
ENSG00000175197	-2.10144	down	3.28109e-17	3.73981e-15	DDIT3	DNA damage inducible transcript 3
ENSG00000168209	-1.70853	down	9.83297e-19	1.48684e-16	DDIT4	DNA damage inducible transcript 4
ENSG00000181381	-1.43014	down	1.76469e-09	5.52428e-08	DDX60L	DExD/H-box 60 like
ENSG00000160570	-1.25706	down	6.69363e-07	1.07418e-05	DEDD2	death effector domain containing 2
ENSG00000140995	-1.25287	down	1.89108e-08	4.60621e-07	DEF8	differentially expressed in FDCP 8 homolog
ENSG00000105339	-2.10708	down	1.2039e-12	6.83917e-11	DENND3	DENN domain containing 3
ENSG00000184014	-1.34228	down	2.16609e-07	4.01619e-06	DENND5A	DENN domain containing 5A
ENSG00000062282	-2.52602	down	6.93577e-16	6.81353e-14	DGAT2	diacylglycerol O-acyltransferase 2
ENSG00000133943	-1.20248	down	4.11284e-07	6.95156e-06	DGLUCY	D-glutamate cyclase
ENSG00000102796	-1.53	down	6.32294e-09	1.74038e-07	DHRS12	dehydrogenase/reductase 12
ENSG00000167536	-1.60261	down	2.55236e-05	0.000251571	DHRS13	dehydrogenase/reductase 13
ENSG00000134815	-1.61288	down	1.83564e-05	0.000190755	DHX34	DExH-box helicase 34
ENSG00000008226	-1.11147	down	1.48309e-06	2.17044e-05	DLEC1	DLEC1 cilia and flagella associated protein
ENSG00000129295	-2.15538	down	4.92497e-19	7.81882e-17	DNAAF11	dynein axonemal assembly factor 11
ENSG00000187775	-1.91152	down	3.91905e-17	4.38268e-15	DNAH17	dynein axonemal heavy chain 17
ENSG00000118307	-1.158	down	0.00221048	0.0106922	DNAI7	dynein axonemal intermediate chain 7
ENSG00000187726	-1.24396	down	5.46721e-09	1.5285e-07	DNAJB13	DnaJ heat shock protein family (Hsp40) member B13
ENSG00000244115	-1.70476	down	3.96541e-09	1.15399e-07	DNAJC25-GNG10	DNAJC25-GNG10 readthrough
ENSG00000102580	-1.10382	down	1.01327e-05	0.000114104	DNAJC3	DnaJ heat shock protein family (Hsp40) member C3
ENSG00000101457	-1.34814	down	5.95774e-09	1.65007e-07	DNTTIP1	deoxynucleotidyltransferase terminal interacting protein 1
ENSG00000128512	-1.39795	down	5.85779e-06	7.14385e-05	DOCK4	dedicator of cytokinesis 4
ENSG00000147459	-1.72606	down	7.7264e-07	1.2201e-05	DOCK5	dedicator of cytokinesis 5
ENSG00000146094	-1.4941	down	1.20565e-08	3.09794e-07	DOK3	docking protein 3
ENSG00000125170	-1.26874	down	2.65701e-06	3.60094e-05	DOK4	docking protein 4
ENSG00000206052	-1.04353	down	2.12484e-08	5.11256e-07	DOK6	docking protein 6
ENSG00000167261	-1.69944	down	1.11288e-09	3.67718e-08	DPEP2	dipeptidase 2
ENSG00000141096	-2.31257	down	3.38796e-19	5.57789e-17	DPEP3	dipeptidase 3
ENSG00000147647	-1.46986	down	5.10189e-09	1.44224e-07	DPYS	dihydropyrimidinase
ENSG00000136048	-1.07453	down	1.2812e-05	0.000138994	DRAM1	DNA damage regulated autophagy modulator 1
ENSG00000157856	-2.37621	down	1.61063e-10	6.25296e-09	DRC1	dynein regulatory complex subunit 1
ENSG00000167264	-1.62827	down	7.86934e-11	3.20194e-09	DUS2	dihydrouridine synthase 2
ENSG00000120129	-1.63529	down	8.83921e-12	4.36583e-10	DUSP1	dual specificity phosphatase 1
ENSG00000188396	-2.46577	down	8.86987e-18	1.14286e-15	DYNLT4	dynein light chain Tctex-type 4
ENSG00000135636	-2.31604	down	2.60884e-18	3.71103e-16	DYSF	dysferlin
ENSG00000232125	-1.80992	down	7.44684e-19	1.17179e-16	DYTN	dystrotelin
ENSG00000117298	-1.47204	down	0.000184297	0.0013763	ECE1	endothelin converting enzyme 1
ENSG00000134463	-2.58244	down	1.34981e-25	4.44461e-23	ECHDC3	enoyl-CoA hydratase domain containing 3
ENSG00000122547	-1.03078	down	0.00152248	0.00801158	EEPD1	endonuclease/exonuclease/phosphatase family domain containing 1
ENSG00000172771	-2.04902	down	2.43697e-08	5.80854e-07	EFCAB12	EF-hand calcium binding domain 12
ENSG00000179388	-2.04466	down	1.96388e-13	1.2083e-11	EGR3	early growth response 3
ENSG00000173442	-1.12646	down	0.000950726	0.00541475	EHBP1L1	EH domain binding protein 1 like 1
ENSG00000024422	-1.36537	down	1.16916e-09	3.81448e-08	EHD2	EH domain containing 2
ENSG00000116299	-2.3685	down	4.3585e-15	3.74389e-13	ELAPOR1	endosome-lysosome associated apoptosis and autophagy regulator 1
ENSG00000105656	-1.36705	down	7.6159e-08	1.57994e-06	ELL	elongation factor for RNA polymerase II
ENSG00000171617	-1.5177	down	9.69285e-17	1.05091e-14	ENC1	ectodermal-neural cortex 1
ENSG00000138185	-1.41349	down	4.45894e-07	7.46558e-06	ENTPD1	ectonucleoside triphosphate diphosphohydrolase 1
ENSG00000054179	-3.15577	down	2.39964e-15	2.15495e-13	ENTPD2	ectonucleoside triphosphate diphosphohydrolase 2
ENSG00000166947	-1.28208	down	1.43326e-08	3.59446e-07	EPB42	erythrocyte membrane protein band 4.2
ENSG00000154928	-2.30785	down	9.2181e-19	1.41299e-16	EPHB1	EPH receptor B1
ENSG00000178752	-2.85956	down	2.57932e-18	3.69862e-16	ERFE	erythroferrone
ENSG00000113719	-1.52216	down	1.14589e-10	4.54801e-09	ERGIC1	endoplasmic reticulum-golgi intermediate compartment 1
ENSG00000136541	-1.87222	down	4.71923e-22	1.08977e-19	ERMN	ermin
ENSG00000283644	-9.25896	down	0.00172536	0.0087858	ETDC	embryonic testis differentiation homolog C
ENSG00000157557	-2.03249	down	1.37473e-22	3.492e-20	ETS2	ETS proto-oncogene 2, transcription factor
ENSG00000138190	-1.12869	down	7.02399e-06	8.37649e-05	EXOC6	exocyst complex component 6
ENSG00000012232	-1.18665	down	0.000303395	0.00209102	EXTL3	exostosin like glycosyltransferase 3
ENSG00000131187	-1.1393	down	0.00731787	0.0278807	F12	coagulation factor XII
ENSG00000124491	-1.09257	down	3.42001e-11	1.50151e-09	F13A1	coagulation factor XIII A chain
ENSG00000164251	-1.16708	down	0.000136586	0.00107792	F2RL1	F2R like trypsin receptor 1
ENSG00000198734	-1.70111	down	1.03747e-14	8.46207e-13	F5	coagulation factor V
ENSG00000288709	-4.42856	down	3.31697e-30	1.8431e-27	F8A2	coagulation factor VIII associated 2
ENSG00000170323	-1.52677	down	0.000119984	0.000964047	FABP4	fatty acid binding protein 4
ENSG00000169122	-1.62843	down	6.46709e-09	1.77456e-07	FAM110B	family with sequence similarity 110 member B
ENSG00000197712	-1.32642	down	7.92586e-07	1.24692e-05	FAM114A1	family with sequence similarity 114 member A1
ENSG00000155744	-1.13396	down	0.0135643	0.0457574	FAM126B	family with sequence similarity 126 member B
ENSG00000138640	-1.43122	down	1.53794e-07	2.97888e-06	FAM13A	family with sequence similarity 13 member A
ENSG00000152380	-1.87154	down	1.78738e-07	3.40637e-06	FAM151B	family with sequence similarity 151 member B
ENSG00000185442	-1.04301	down	8.41586e-05	0.000707529	FAM174B	family with sequence similarity 174 member B
ENSG00000124103	-2.46915	down	4.6452e-18	6.30507e-16	FAM209A	family with sequence similarity 209 member A
ENSG00000213714	-2.50151	down	7.72484e-16	7.50576e-14	FAM209B	family with sequence similarity 209 member B
ENSG00000005238	-1.23895	down	8.13842e-06	9.45195e-05	FAM214B	family with sequence similarity 214 member B
ENSG00000198643	-3.87196	down	4.9279e-15	4.19249e-13	FAM3D	FAM3 metabolism regulating signaling molecule D
ENSG00000120709	-1.59953	down	1.15154e-09	3.79176e-08	FAM53C	family with sequence similarity 53 member C
ENSG00000170271	-1.05285	down	4.48458e-08	9.90562e-07	FAXDC2	fatty acid hydroxylase domain containing 2
ENSG00000161040	-1.35024	down	9.0928e-06	0.00010384	FBXL13	F-box and leucine rich repeat protein 13
ENSG00000165355	-1.13955	down	1.22045e-06	1.82513e-05	FBXO33	F-box protein 33
ENSG00000186431	-2.39614	down	1.04933e-23	2.87048e-21	FCAR	Fc fragment of IgA receptor
ENSG00000150337	-1.22096	down	0.00083968	0.00488399	FCGR1A	Fc fragment of IgG receptor Ia
ENSG00000198019	-1.62615	down	3.38144e-09	9.95455e-08	FCGR1B	Fc fragment of IgG receptor Ib
ENSG00000143226	-1.88307	down	2.9097e-11	1.29668e-09	FCGR2A	Fc fragment of IgG receptor IIa
ENSG00000244682	-1.97687	down	1.97492e-10	7.47151e-09	FCGR2C	Fc fragment of IgG receptor IIc (gene/pseudogene)
ENSG00000162747	-1.47399	down	0.00208398	0.0102081	FCGR3B	Fc fragment of IgG receptor IIIb
ENSG00000104870	-1.55561	down	6.14873e-10	2.11881e-08	FCGRT	Fc fragment of IgG receptor and transporter
ENSG00000157107	-1.68909	down	6.7853e-14	4.58743e-12	FCHO2	FCH and mu domain containing endocytic adaptor 2
ENSG00000182511	-1.34505	down	3.00661e-05	0.000290863	FES	FES proto-oncogene, tyrosine kinase
ENSG00000126262	-1.61516	down	0.000487434	0.00309317	FFAR2	free fatty acid receptor 2
ENSG00000127084	-1.326	down	1.51729e-08	3.78917e-07	FGD3	FYVE, RhoGEF and PH domain containing 3
ENSG00000139132	-1.51057	down	4.40555e-11	1.88759e-09	FGD4	FYVE, RhoGEF and PH domain containing 4
[truncated: 1,682 more rows]

## Sheet: Table S6
Compound.ID	Description	fc3	logFC	p_value	FDR	data_VIP
[truncated: 369 more rows]
